# Supplementary material for: Role of MicroRNAs in Protective Effects of Forsythoside A Against Lipopolysaccharide-Induced Inflammation in Bovine Endometrial Stromal Cells
Source: Front Vet Sci. 2021 Feb 24;8:642913. doi: 10.3389/fvets.2021.642913 (PMC7943879; doi:10.3389/fvets.2021.642913)
Supplement: Supplementary Table 1 — The number of unique reads for each sample. [file Table_1.XLSX]

## Sheet: Sheet1
Supplementary Table 1. The number of unique reads for each sample.
Sample	Raw reads	Clean reads
LPS1	29804642	25747757
LPS2	28332558	25176664
LPS3	27849272	24464352
LPSFA1	20194653	12118723
LPSFA2	19385775	11418746
LPSFA3	23597290	15260722
