# Supplementary material for: Role of MicroRNAs in Protective Effects of Forsythoside A Against Lipopolysaccharide-Induced Inflammation in Bovine Endometrial Stromal Cells
Source: Front Vet Sci. 2021 Feb 24;8:642913. doi: 10.3389/fvets.2021.642913 (PMC7943879; doi:10.3389/fvets.2021.642913)
Supplement: Supplementary Table 2 — List of novel miRNAs in six small RNA libraries. [file Table_2.XLSX]

## Sheet: Sheet1
Supplementary Table 2. List of novel miRNAs in six small RNA libraries.
ID	Sequence	MFE	Length	AMFE	GC_content	MFEI
bta-m0001	GCUCCGGGCUGCUGAUCCGGGCUGCGCGGCCCGGGAGCCGGGAGGCUGGCGGCGUCCGCAGCUCCGAUCCUGCGGGAG	42.8	78	54.8718	79.4872	0.690323
bta-m0002	UAUUGGGUUGGCCCAAAGGUUCACUCGGGUUUUUCUGUAAGAUGUCAUGGAAAAACCCGGACAAACCUUUUGGCCAAGCCAAU	43.9	83	52.8916	45.7831	1.15526
bta-m0003	GAUUCCUGGGUCUGGAAGAUUUGCUGGAACAGGGAUGGGCUACCCAUUCCAGUAUUCUUGGGCUUCUCUUGUGGCUCAGCUGGU	28.8	84	34.2857	52.381	0.654545
bta-m0004	ACGGAGGGGACCGGCCGCCUCCUUCGGACGGCCUCGAAGCCUAGGCCCCCGGGGAAGGGCCCCGGGCCUCUCUAG	39.9	75	53.2	76	0.7
bta-m0005	CGCCUCCGGGCUUUUGAGGUAGCUGAGCGGCUCGAACCCAGCCUCUGCGCUAGGCAGGCCCUCAGCGUGCUAGAGACUAAGCUCUUUUUAGAGGU	34.6	95	36.4211	60	0.607018
bta-m0006	ACGAGCGCAGGCUCCAGUAGUUGCGGCCUGAGGGCUCAGUGCCUGUGGCUUCUGGGGUCUGCAGCACAGGCUCAG	39.9	75	53.2	65.3333	0.814286
bta-m0007	CCAGGAGUGCGCCAUUCAGAAGAGUUAGUCAAGGAGCCGAAGGAAGGCCCGACGCCGCCACACACACCCGCUGAAGCAACUGGGUGGAGCGCCUGCCCC	29.3	99	29.596	64.6465	0.457813
bta-m0008	CAGCAGCAAUAGUUGGGUAGUGUGUCUAGUUUUAAUUCACACUUCCCUGGUAACCAGUGACGGUGAGCAGCUUUUCAUACUCUUAUUUGCCAUUUCU	21.2	97	21.8557	42.268	0.517073
bta-m0009	GACUAUGGGGUCGCAAAUAGUUGGACACGAUUCAGUUCAGUCAUUCAGUCGUGUCUGACUCUUUGUGACCCCAUGAAC	43	78	55.1282	47.4359	1.16216
bta-m0010	CCAGGUGCCCUGGAGUGCAGUGGAGAGUGAAGAAGAGAAGUCAGAGGAGGAGGGGAAGGACAAGACGUCUACACACUCUUGAUUCAUUUUGCUUGUGG	23.6	98	24.0816	52.0408	0.462745
bta-m0011	CCGGCGCCCCCAGACCCCGAGGCGCGCUGCGAGCAAGUGUGCGUGCUCGGGAGCUCGCCUUGGGGGCUUCGAGCGUUGGGGCAGAAAGCCGC	52.6	92	57.1739	73.913	0.773529
bta-m0012	AACUGAACUGAAGGGCUUCCCUGUAGCUCAGACAGUAAAGAAUUUGUCUGCAAUGGAGGAGACCUAGGUUUGAUCCC	20.7	77	26.8831	46.7532	0.575
bta-m0013	GAAGCACCCAAGUAGAUCACUUUGGUUUUGCAUUGCUGGGGUCCAGCCUUGGUUGGAUCCAGGGAUUCCCUUGGGAGGAUG	25.7	81	31.7284	53.0864	0.597674
bta-m0014	GGGCCUCGGUGGGGGUCGGGCGAGAAGCGGGGUGAUGUGGGUCGCUCGUGCGUCACCUCCCUCCUCGUCUUAGCCCCGCCCCG	47.2	83	56.8675	73.494	0.77377
bta-m0015	UCCUUGAGUGACAAGGAGGGUUCUCUGAGUCCUGGAUAUGAUUCUUCAGGGUGUGGGGAAAUGCUUCUGAAGCGCUAAAGG	27.8	81	34.321	49.3827	0.695
bta-m0016	AAAUUCAUGUCAACUGGGGCUUCCUGGAUAGCUCAGUUGGUAAAGAAUCUGCCUGCAAUGCAGGAGACCCCAGUUUGAUUCCUGGGUCA	32.4	89	36.4045	48.3146	0.753488
bta-m0017	AGUAGGUCUGGAGUGGGAGCUCCAGAGAUUCUGCAUUUGUAAAAUGUGUUUAGUGCAAUGUUUGGAUGCUUUCACUCUAAAAACCGAUG	33.5	89	37.6404	41.573	0.905405
bta-m0018	AAAUGGUUCCUCCAGGAGAGAGAUUUGUACACCAUUUAGUAAAAACUCCUCUGCAGAGGAAGUAGCC	19.3	67	28.806	43.2836	0.665517
bta-m0019	AGGGUACAGACAGUAGGUCUCCAACUUUGAGGGUGGGAGAGGGAGCAUCUGGGAACCUUCAGGAGCCCUGGAAAAUGCUGGACACGUGCACAUGCUC	26.9	97	27.732	55.6701	0.498148
bta-m0020	AGUUGAUACUAGGAUCUGAAAGUCAAUAUUUUUACCGACUCCCAGCUGAGGAUGCUAGUGGUACUUGUUGUACUAUCAUUUGAAUAUCAAUC	18.7	92	20.3261	36.9565	0.55
bta-m0021	CCGCCAGCAAGUAGUAGAGUCAGACUUCAGAUCUGAAUAUACAGCUCUGCAGCCCAUGUUCUCACUGCUAUGCUGACUGCAU	25.1	82	30.6098	48.7805	0.6275
bta-m0022	GGUUCUGGGUUUGGGUGGACGCUGUGUGGCUGAGCACCUACGGUGCUGCUACAUCUGGCUACUGGAAAACCAGAGAG	33.7	77	43.7662	57.1429	0.765909
bta-m0023	ACUCUUGCCUGGAAAAUCCCAUGGUCUGUGAAGCCUGGUAGGCUACAGUCCAUGGGGUCACAAAGAGUU	30.7	69	44.4928	50.7246	0.877143
bta-m0024	GACGUAGGAAAAGGGAUAGGGUAGGGAGGGUAGAAGGCGAGCGGGAACGCCAGAUCAGCCGUCUUCGCCCUCGUACCCUGGGCCGGGUUU	37.4	90	41.5556	62.2222	0.667857
bta-m0025	CGGCGGGGGCGAGUCCGAGCUGCACCGUGCCCGGCGCGCGCGCGCGCGCGCACCUCGGAGUCUGAAUCUGCAC	36.2	73	49.589	78.0822	0.635088
bta-m0026	CUAAGGGCCAAGACUUGGAUAUCAAUCCCAAAGUUUUUAAUUAGAGAAGAGUUCUUUGGAAUUGGUACUGGGACGUGGCUAAUGG	23.9	85	28.1176	41.1765	0.682857
bta-m0027	CAACAUGACAGCAUUCGGGUUGGGUUUCUACCCCAUUAGAAAACUGGCACAGAGUGGGAAGGUGAGGAAGUUGGUGGAUUCUGCUGUUAGCACUUGGA	21	98	21.4286	48.9796	0.4375
bta-m0028	UGAAAGGUCCUCCCACUUGGAAUUUUCUAGGAGGCUGGAUAUCAGCUAGGAGGCUUGGUCUUCCUGCUGGUCUGCGGCCUUCUGCCUGCCUUCUC	38.7	95	40.7368	54.7368	0.744231
bta-m0029	GCCUGGGACCCACUCUGGACCUGACAACGACGGUUGUUCCUGCCCGUCGUUGUCCAUUCUGACAACGACGGGCAGGAACGGCUCUCCUCCAAGG	50.8	94	54.0426	61.7021	0.875862
bta-m0030	AUCAGGUGGCCAAAUUAUUGGAAUUUCAGUUUCAGCACCGGUCCUUCCGAUGAAAAUUCAGGACUGAUUUUCCGUAAGAUGGACUAGUUAGA	23.2	92	25.2174	41.3043	0.610526
bta-m0031	GCAGGCGUGCUUCGGGCGGCGCGGGUCCCGGGUGCAGCUGACUCCGGACUCGGCGCCCGGGGCCGCCCGGUGGUCGCCCGCGCGGGCCUGGCCUGCG	63.7	97	65.6701	83.5052	0.78642
bta-m0032	CUCGCAGGUGUUUCGAGUGGCUUAAUGAGCGCGGUACUCCCGGCUAACCUCACUUACAGAGGCUGCUCUCCAUACAUAAUAG	18.9	82	23.0488	52.439	0.439535
bta-m0033	GAGGUGGCGUCAUCAUCGAGCGACCCGGCGGGCGUGAAGGGUCGAGAUGUUGAGCCGGCUG	28.6	61	46.8852	67.2131	0.697561
bta-m0034	AAAGAAUCUGCCUGCCAAUGCUGGAGACGUGACUUCAAUACCCUGGGGGAGAAAAUGGCAACCCACUCUAGUAUUCUGGCUGAGAGAAUCCCA	23.2	93	24.9462	49.4624	0.504348
bta-m0035	GCCGUGGCGCUGGUCGUAGCCCAUGCUGAUGCCGCUGGUACGGUUGCUGCAGGGUCGGCUACCUCCGGCUCCACCAGCC	39.3	79	49.7468	69.6203	0.714545
bta-m0036	UGAUUAACUACUUAAGUGUUGAUUAAAUGCUUAAUCAAUAUUUAAGCACUUAAUUUAAGCAAGUAAAUCAAUACUUAAGAGCUGAUUAA	25.4	89	28.5393	23.5955	1.20952
bta-m0037	UAUUUGCGCCACCUGUGGUAGUGUGGCCGAGCGGUCUAAGGCGCUGGAUUUAGGCUCCAGUCUCUUCGGGGGCGUGGGUU	29.2	80	36.5	60	0.608333
bta-m0038	AUUGCUUCUCAUGUCUGUUUUUAAUAAAACACCACUAACGCUUCUGCUACAAGGCAAGUCCAGUGAGUGUGUGUGUGGGAGUAGUGAGAGAAUGU	23.5	95	24.7368	42.1053	0.5875
bta-m0039	UGGCUCUGCUGAGUCAGAGUCAGACUGUAUCCAUCAUUUGCUGAUGUAUCCACUCAUUUGCUGACGGACACCUGGAUUGCUCUGACCUUUUAGCCAU	29.4	97	30.3093	47.4227	0.63913
bta-m0040	GGCCUCUGAGCUGAUGAAGACAGAAAGGAACUCUUAUCUCCUUUCCUUAUCUCCCUUCAUCCAGAAUUCGAGAAU	18.6	75	24.8	44	0.563636
bta-m0041	GUGUUGUCAAUAAGACUUUGCUGGAAUGCUACAGUUCUGUCAUCGAAUGACAAGCAUGCCUCUCAGAUGAUGUUGAUAGCUGCU	21.6	84	25.7143	42.8571	0.6
bta-m0042	AGUCGGACACAACUGAAGCAACUCUGCAAGAUUGCACCCAUAUACUUAUCUAUGAAGCAUAUUUUUUCAGUUCAGUUGCUCAGUUGUAUCCAACUC	30.2	96	31.4583	39.5833	0.794737
bta-m0043	CUGGGUUGGCCAAAAAGUUUGUUUGGGUUUUUCUGUACCCUCUUAUGGACAAACUCGAACGAACUUUUUGGCCAGCCCAA	51.2	80	64	45	1.42222
bta-m0044	AACUUCCUUCUUAGGAUUGCUUUUUGCUGUUGGCCCAGAUAGUAAAGAAUCUUCCAGCAGUGCAGGAGACCUAGGUUUGAUCCCUCGGUUGGGAAGA	27.7	97	28.5567	46.3918	0.615556
bta-m0045	GCUGGGCUGGACAGAAAUUGUGUCAGUUAUCAACAACUGAGUAGCUGCUGAUAACUGACAUGAUUUCUGUUAACAAUGUG	33.4	80	41.75	41.25	1.01212
bta-m0046	CCCUGGGUUGGGAAGAUUCCUGGAAAGAGGAAAUGGCAACCCACUCUGAUAGUCUUCCCUGGAAAAUCCCAUGAACAGAC	21	80	26.25	50	0.525
bta-m0047	ACGCGGUUGUGUGUGGGGGAGCCUGUGACGCUCAGGUUGGUCUCCACGCUUCCGCCUACAGAGUCACGA	27.2	69	39.4203	62.3188	0.632558
bta-m0048	UAACCAGGAGAAUUCAGGAGAGGCUCACCGAUAGAGAAGACCAACCUCCCAGAGUCUCCCUGGAAUCCAUCUUGGCUG	26.6	78	34.1026	52.5641	0.64878
bta-m0049	UCAAAUGGGGCUUCCCCGGUGGCUCAGGCGGUAAAGAAUCUGCCUGCAAUGUGGGAGAUCUGGGUUUGAU	24.9	70	35.5714	54.2857	0.655263
bta-m0050	GGAGUUUUGGCUUCAGGCUUGGUUUGUGGAGGCUUCCCUGGUGGCUCAGAUGGUAAAGAAUCUGAUUCUGCCAGUAAAGAAUCUCCUGCUGUGCGAUUC	30.2	99	30.5051	49.4949	0.616327
bta-m0051	GCCCUCCCGCCCGGCGCCCGCCGGCGCGCGCGCGCCCUCGCACCCACCGUGCAGAAGCCGCGGGCGGAGGCGGCGCCCCCGGGGCCAGGGCC	58	92	63.0435	89.1304	0.707317
bta-m0052	UUAUAAACUGAAAUUCUUUGUGGUAUGAUGAGUUUAUUCAACUGACCAUAAAGAAUUCAGUGGUUAUCUUAAAC	23	74	31.0811	28.3784	1.09524
bta-m0053	CACAUCCUGACUCCAUCACUUAUUAACUGGGGGACACUUGGCCUCUCUGUGCUUUAGUCUCUUCAUUGGUAAAUGAGGAUUAUGACAGUGC	22	91	24.1758	45.0549	0.536585
bta-m0054	GCAGGGCCAUUACAGUAUCUAUAUUCUUUUUAAGAAAACACAAAGGGAUUAGCUAGGGCUUUGCUGGUGGCUCAGUUGGAAAAGAAUCCACCUGCA	24.1	96	25.1042	42.7083	0.587805
bta-m0055	UGCCCUCAGGCCCCGGGGGUUGGGGUGCGAGCUCGGGCCCCCCUCCCUCUCAGCCCCUCCAUCUACCCCACCACCUCUCAGCUCUCAGGGGCGCACCU	36.3	98	37.0408	72.449	0.511268
bta-m0056	CGUCACGUGGGUGGCCGGGGCGGGAGCGCCGGUCCCCGUCCGGCCUGCGCCCCGCGUCGGCUGCAGACCCCGCCCUG	44.3	77	57.5325	83.1169	0.692187
bta-m0057	CCCGGUUGGUCUGCGGCGGCCGGGGCGAGGGCGUGGCUGGCACCUUCCCCCGGCUCUGCCGCACUAUCGCGCGGGUUC	48	78	61.5385	76.9231	0.8
bta-m0058	GCCGGCUCUCGGCUGGCAGUGGUGCGGGUUUCCCUGGUUUCUCCUGAGUCUUUAGAUCGGGUCGGCAGAUCUGCUGGUCCAGGUGG	28.9	86	33.6047	62.7907	0.535185
bta-m0059	UGCAAAUCGUGUAGGUAUACAGAAUCUAUUGAAAAAAAUCUAUUUUUUCAAUAGAUUCUGUAUACCUACAUGAUUUGUG	52.1	79	65.9494	27.8481	2.36818
bta-m0060	UGCAUGGUGCCCCCGGGGCGCCUCCGGGCGGGGAGAGGGGCGGCGGCGGCCGGGCCGGGGAGCCGCGAGAGGGUGAGCUCGUAGCG	39.6	86	46.0465	82.5581	0.557746
bta-m0061	CGGGUGGGAGUGGGUUGGAGGUGUGGGCUAGAGUAAUGUUUUUUUGUCAGCUGGCCCCUCCCUCCACCACCCUCCCUCUCU	37.8	81	46.6667	59.2593	0.7875
bta-m0062	GUGUCUUGCUCUCCAUCAGUCUUUCCAUGACAGCCAGUGAUCCAGACAUCCUGGGAACCUGUCAGGCCAGAGAUGAUUGAGGACA	25.8	85	30.3529	51.7647	0.586364
bta-m0063	GAGCUAUGAGGUCAUGCUCGGGUCACGUGACCGCUCCCGCAUCUGUCAACUGUGAUACAAUUACUAAACCGAUCUGGGCGUGCGACAUUUAAACCAGUU	23.3	99	23.5354	50.5051	0.466
bta-m0064	UUAGGGUGUCUUAAAGUGGCUCAGAUGGUAAAGAAUCUGCCUGCUAUGUGGGAGACCUGAGUUCGAUCCCUG	21	72	29.1667	48.6111	0.6
bta-m0065	UGCAUUGCAAAACCCUGAGUCAUCACCCAGUUCACUCAGCAGAUUUGGGUAAACACUGGAUAAGUGACUUAUGUCUUGUGUGU	21.6	83	26.0241	43.3735	0.6
bta-m0066	CAAAGUGAGGGGUUUCCCGGCCCAUGCACCAAAUGUUGUAGCCAUGUGUCCUGGGAAACAAACUCACUCAG	25	71	35.2113	52.1127	0.675676
bta-m0067	UGGCUGCUGAAAUGUUUGUAUAGUUCUGGGGACCUUCCUCUUUGCUUUGAAAAUAUUUUAGACCCCUGCC	19.3	70	27.5714	42.8571	0.643333
bta-m0068	GACCUCCCAGGAGACUGAACCAAAACAACUUGCUGGUGUUGGGGGGUCUCUUGUGGAGGUG	30.1	61	49.3443	55.7377	0.885294
bta-m0069	GGGCGACGCUCCUGCGUGGGUGCGUGCAUGCGUGAGGGCUGCGUCAAUCCUGUGCGCGGCGCAGACCCGCGGGCGCCGGCGCGCGGAGGUGACU	48.5	94	51.5957	75.5319	0.683099
bta-m0070	UAUUGCAGAGCACAGGCUCUAGAGUGCUGGGGCUUCAGUAGUUGUGGCUCCUGGACUCUAGAGCCCAAGCUCAGUAGUU	43.5	79	55.0633	53.1646	1.03571
bta-m0071	CAGAUCUCCUUAUCUUCUUUCUCUUGGUGUGAAGUGACUGCCUUAUGAGCUGAGACAAGGGAAGUUGGAGUCCC	18.5	74	25	47.2973	0.528571
bta-m0072	ACUCCUGAGCCUGCGCUCUAGAGCCCAUGAGCCAUAAGUACUGAAGCCCAUGUGCCCUAGAGCCUGUGCUCCGCAAU	25.8	77	33.5065	57.1429	0.586364
bta-m0073	AGACAUAAAACGUCUGUUUGAGAAUUGGGACUACAGGCUGCUCUGGCUGAUGCAACAAUCUGCCUAUAUCUGCUAAGAGCUUCCUUACAUUCUUGUGUU	22.6	99	22.8283	42.4242	0.538095
bta-m0074	AAAGGACAUGAAAGCAUUAGGAAAAGAACCAGGUAUUACAGAAAAGCUGUGGUUUUCUGUAAUGGUUUCUCCCUCCUCU	18.9	79	23.9241	39.2405	0.609677
bta-m0075	UGGGUUGACCAAAAAGUUCGUUGGGUUUUCUGAGCCAUGUUACAGAAAAACUUGAGUGAACUUUUUGCUCAAUCCAA	32.7	77	42.4675	38.961	1.09
bta-m0076	AUCACUAAGCUCAUGAGAGCUUCCCAACCGGACUCUUGACCAAAGUGAAUCUGAUUGGGAAGUCUCCAUGGUUCCAAGUGGG	31.5	82	38.4146	48.7805	0.7875
bta-m0077	CUGUUAGAACUUAGAAAUGAAGGAAGGAGUGAAAGGGUCUUCUCUGAGCACCACCCCUCUCCUUCAAAGUAAGUCAAAUGGCGU	23.3	84	27.7381	45.2381	0.613158
bta-m0078	GCGGCCAGGGCGGACGGCCAGGAGCCGGGGCCGGGCUGCCUCUUCCCCGCGGCCAAACCCUGGACCCCUAGCCGCGGCCUCUUCUGG	45.1	87	51.8391	78.1609	0.663235
bta-m0079	CCUUGGACUGCAAGGAGAUCCAACCAGUCCAUUCUGAAGGAGAUCAGCCCUGGGAUUUCUUUGGAAGGACUGUUGCUAAAGCUGAAA	28.4	87	32.6437	48.2759	0.67619
bta-m0080	ACCUUUGGUGAUCUCCCGGUUGUCGCUGAGGCCCCCGCAAAGGGAGAUGGCGAUGGACGGCAGGUCUCUCAGGC	27.8	74	37.5676	63.5135	0.591489
bta-m0081	CUGGGUUGGCCAGAAAGUUCAUUCAGGUUUUACCAUGAGAUCGUAUGGAAAAACUCAAAUGAACUUCUUGGCCAACCCA	42.8	79	54.1772	43.038	1.25882
bta-m0082	GCUGCGACCUUCCGGCCCGGCGGGCGGGCGGGCGCUUUUCGUGUGCCCUGCGUCAGCCAGAGCCCUGCCGGGCCUAGAGUCCAG	47.9	84	57.0238	75	0.760317
bta-m0083	CAUCAUCUAUCCCUCAGGAACGUGAACCCUGGGGGAACCUAAAAAGUGGAGGGUUCUCUCCAGGACGUUCCUGAUGUUCAUGAAC	36.4	85	42.8235	50.5882	0.846512
bta-m0084	AGGCAGUCAGGUGCCCUGGAGUGGGCGGAGACAGGGGUCGAGUCCCAGCACUGCCCUCCACCUGACCGUCGACCUUGGGCAAGUCUGAAUGAGA	36.1	94	38.4043	63.8298	0.601667
bta-m0085	AGCAUGCUGGGCGGGAGGAGGGGGGGGAGCGGGGGACCCUAGGACCCCCACCCUGUGCUCUCUCCAAGGCAGUAGAGC	39.5	78	50.641	70.5128	0.718182
bta-m0086	GGGUUGGCCAAAAAGUUUGUUCAGGUUUUUCCAUACCAUUCCAUCUUAUGGAAACUCCUGAAUGAACUUUUUGGCCAACC	47.3	80	59.125	41.25	1.43333
bta-m0087	GAGAGCGGGCAGUGGUUCUGGGCCAACACGUUUCUGAGUUUCCUUGGCGUCUGACACAGGAAGUCCCGAGGAAGCCCAGAAGGAGAAACGGACUA	31	95	32.6316	56.8421	0.574074
bta-m0088	AGAUAUAUUGGGUUGGCCAAAAAGUUUGUUCGGAUUCCCCCCUGAACAAACUGUUUGGCCAACCCAAUACAUU	42.7	73	58.4932	42.4658	1.37742
bta-m0089	CACUAGAGUGAGACCUAGGGCUGGAGGUGGGGGUCUGGAGGUGGUACCCCUUCCCCUUCCUCUGGCCCAUCUCCUUCCUCC	38.9	81	48.0247	62.963	0.762745
bta-m0090	CAGCCAGCAGUCACUUCAGGGCCAGAGUGAAGAAGUAGGUGGCUGGGAAUUCAAGAGGAAUUCAAGCGCUGUUUCUCACUCUUGCCUGCUGGGGU	36.6	95	38.5263	53.6842	0.717647
bta-m0091	CUACUCCAGUAUUCCUGGGCUCCCCUUGUGGCUCAGCUGGUAAAGAAUCCACCUGCAAUGUGGGAGACCCGGGUUUGAUCCCUGGGUUGGG	33.9	91	37.2527	57.1429	0.651923
bta-m0092	CGGCGAGCCAUGAGAGUCGCGGCGUCCCCGAGCGCCCGCCAGCCUUCGGGGCCACCGUGGCUAGCUUGGGAGUCC	37.8	75	50.4	74.6667	0.675
bta-m0093	AAAGCCGGACAGACCAGCAGACGGACAAGGCGGCGGGAAGUGGCCUCCAUGCCUGCGCGGCUCUCCCGGCCUU	30.2	73	41.3699	68.4932	0.604
bta-m0094	UGCACUAUUAAGGGGAGUGCUUUCGGUCUAGUGGUUAGGAUUCCGCGCUGUCACUGCCAUGGCCCAAGUUCAAUCCCUAGUCCCCGAACUU	22.4	91	24.6154	52.7473	0.466667
bta-m0095	AUGGGACAGAUGAGAGGGCUCCCCUCAUAGCUCAGUUGGUAAAGAAUCUGCCUGUGAUGCAGGAGACCCUGGAUCGAUUCCUG	25.7	83	30.9639	53.012	0.584091
bta-m0096	AUCUAUAAAUCAACCAGGUCCACUGAUUUGCGAUCAUGCUUAUAUCUCAAAUCAGUGGACCUGGUAGAUUUACUAUAUUU	39.4	80	49.25	35	1.40714
bta-m0097	UCUUGUCUCCUUUGUUCUUUACCAUUUCGUGACAUUAAUUCUGAUAUGUCAGUCUCUAGGAGUGGGGAAGAAAAAAGAAGUCAGUG	21.7	86	25.2326	38.3721	0.657576
bta-m0098	GCUCGCCGGGCACCCUCCUCGGGCCGGCUCCCUGAGCCUGAGGGUGCGGGGGCUGGCUGGAGGAGGGGGAGCGCGGCGGCG	65.2	81	80.4938	81.4815	0.987879
bta-m0099	CCAGAUUUGUAGCAAUUGGACAAAAAAACAGAAACUUUUUUUUUCCAGAUGGCAAUCUUUUAUUGGCAGUCUAGGGCAGGAUUGCAAAUUAUGGC	18.9	95	19.8947	36.8421	0.54
bta-m0100	CAAGAAACCAGGUACUGAUUGAGGAAGGGAACAACAGAUGUAACAAGAAAUCUAGCUGUCUCUUCCACAAUCUACCUCUUAAGCCC	24.2	86	28.1395	43.0233	0.654054
bta-m0101	UUGGCUGAACUUGGCAAUCAAGAGUUCAUGAUCUGAGCCACAGUCAGCUCUUGGUCUUGUUUUGUCAGAGUUCUCACA	22.4	78	28.7179	44.8718	0.64
bta-m0102	GGUGCGCGCAUCCAACUGCCUCGCACUUCUCGUCCCGACCCGUGGAGUUGCGGACGCUGCGCUGCAGGCGGCGAGGGAGGUGCGAGGAGCCCAGCCAGCC	44.3	100	44.3	72	0.615278
bta-m0103	AGUGUCGCUCCCGAGCGCUGAAUCCUGGCUUUGUGUGGAGACUACUGGCCCGUGGCUGGCAGGGCCGGGCAGACCA	26.7	76	35.1316	65.7895	0.534
bta-m0104	AGCGGGAUCGAUGCCCGCAUCCUCCACUCGGUUUUUGCCCCAUGCGUUGGAAGACUUCCCCAACCGCGAGUGGCUGAACCUUGUGGGUGUUUUGU	36.1	95	38	57.8947	0.656364
bta-m0105	UUUUUUUUCCCCAGAGAGUCUUCCCAGCUCUGCCAUCAGGCCUGGCUGGGACCUCUCAGAGCAGGCCAGC	26.7	70	38.1429	58.5714	0.65122
bta-m0106	CAGGUAGUCUGUUCUCAGGGUCCCUGCCGUUGAACAUUUUAUAAAGUUGGUUAUGUUACAGGCUCACUGUGAGGGUUCAAACUAAAGU	19.9	88	22.6136	43.1818	0.523684
bta-m0107	GAGGGGGGGCCCCGGGGCGGGGGCGGGGCGGGGCCGACGCUGCGCUCAGCCAGUCGCCGGUGCCGCCGGGU	41.4	71	58.3099	87.3239	0.667742
bta-m0108	CGGGAGUCGCUCGGGGCCCGCAGCUGGCUGGCGGGCACUUCCCGCCGGCUGUGCGCCUCCGCUUCGGGGACCG	38.4	73	52.6027	79.4521	0.662069
bta-m0109	AAAAAACUCACCUGCCAAUGCUGGAGACUUAUUAAGAGAUGUGGAUUUGAUCUCUAGGUUGGGAAGAUCCCCUGGGGGAGGGCAUG	19.2	86	22.3256	47.6744	0.468293
bta-m0110	UGGGUUCAAUCCCUGGGAAGAUCAAGUAGAGGAGGGAAUGGCAACCCACUCCAAUAUUCUUGCUUGGAGAAUCCCUUGGAUAGAGGAUCCU	32.5	91	35.7143	48.3516	0.738636
bta-m0111	GGCCCAGCACAAUUUAUAGAAAAGACCUCCUCCUUCCCACUGGAUUAUAGUGUCGUCUUUGUCAUAAAUACGGUGCGCCU	20.1	80	25.125	46.25	0.543243
bta-m0112	CUCUGAGAAUGUGCGACAUCCCGGAGGGCUGUCAGUCUUUUAAGUCUGUGACUCCCGGCUGGGGAGUCCAGGUUCCUUUGC	28.7	81	35.4321	56.7901	0.623913
bta-m0113	CAUUAGUGGAUACGAUUGGGCCUGUAUCUGUCCAUUCUAUAACCUACAAUAAAAGGGUGGGGUAGGUAUAUAAGCCCAAUAAGUGUGAUCAAUCA	26.6	95	28	40	0.7
bta-m0114	UAGGGCAGGCUCAGGGGGAGGAGAAAACAUAUUUAAAAAGGAGCCAAAGUGCCGGGGCUCUCUGUCUCUGUGACUCUCUCUCUCUCUUCUCUUCAUG	25.8	97	26.5979	50.5155	0.526531
bta-m0115	CCUUGCCUGGAGCAUUCCAUGGACCAAGGAGCCUGGUGGGGCUGUGGUCCAUGGGGUCGCAAAAAAGUCAGACACGA	32.3	77	41.9481	58.4416	0.717778
bta-m0116	GAACUGAACUGAGGUCCCUGGUGGCUCAGAUGGUAAACAAUCUUCCUGCAGUGCAGGAGACCUGGGUUCGAUCC	28	74	37.8378	54.0541	0.7
bta-m0117	UGAUGUUUUCAAAUUGUGGUGAUCUUCUUGAGAGUCCCUUGGACUGCAAGUAGAUCAAACCAGUCAAUCCUAAAGGAAAUCAA	21.2	83	25.5422	38.5542	0.6625
bta-m0118	GAAUCUAGUGCCUGCAACAGUGUCUGGCAUGUGACAGGCAUUCAAUAAAUAUUUGUUGACUGAAUGACUGCUGGACACUGUCUAGACCCUGGAGAU	34.5	96	35.9375	44.7917	0.802326
bta-m0119	GCAAAUGGAAUUUUCCACCUGGAUUAUCUACUAUAAGAAGUCAUCCAGGUAGACAAUCCAGGUGGGAAAUUCCAUUUGCUUCC	48.6	83	58.5542	40.9639	1.42941
bta-m0120	CAGGCCAGAACACCUGGUGUGAACGAUUCCCAGAGAAUGACGGGAGUCAGCCACGCCAGGUUUUUCUCUGCCCU	34	74	45.9459	56.7568	0.809524
bta-m0121	GCCAUCUUAGUUUCUUACACAGCUAAUUGUUUUCCACUGGCCCACAUGGAAAAGGACCUGAGGUUGGAACAAUUAUUGCUGGAGUAACUGGUGAG	22.2	95	23.3684	44.2105	0.528571
bta-m0122	ACUCCAGUAUUCUGACCUUGAGAAUUCCAUGGACUGUAUGUAUAGUCCAUGGGGUCACAAAGAGUCGGACAUGACUGAGUG	35.1	81	43.3333	45.679	0.948649
bta-m0123	AGGGACCCGCGCCCCGCAGCCCCGCAGCCCCGCCGGGGAGGCCGCAGCGCCCUCUGCCGGCCCCGGGGCCGCCGUGCGCGCGCCGUCCCG	51.3	90	57	88.8889	0.64125
bta-m0124	UCAAAGUGAUGAGUUUCCCGGCCCAUGCACCAAAUGUUGUAGGCACGCAUUCCGGGAAACAAACUCACUCAGAA	24.9	74	33.6486	48.6486	0.691667
bta-m0125	GAAUUUGCUACUGACUCAAGCUCCUUGAGGGUAGAGACAGUUUCCUCACUGAGCCUUGUGUUUCUGGCACCAUU	22.9	74	30.9459	47.2973	0.654286
bta-m0126	CAGGAUUAUGUGUUCCUGUCAACAGGUAAAUGGAUUUGGCUUGUUUGUGGUGUUUUGGCUGUUUAUGAAUCAAGCUGUUGGGAACAUUUGUGUAUAAA	18.2	98	18.5714	37.7551	0.491892
bta-m0127	UGGGAGCCAAGCCUGGAAAGUGGUGGUGAUCAUGGUUAGUCGCUAAGUUGUGUCCGACUCUUGUGACACCAUGGACUAUAGCCUGCCAGUCUGUUCUGUC	32.9	100	32.9	52	0.632692
bta-m0128	CUUAGUAGGGUUGAUUAAUGAAAGAAUGCAUGAAACAGCUGUCCCCAUCUGUGUAACGCAUGCAUAAUUUCAUUGUUUAAUCCCCUGUACUGAU	31.1	94	33.0851	38.2979	0.863889
bta-m0129	CGGUGUCAGUUGACUGGAUAUGAACAAGGUGAAGUCUAAUGACUACUUUUGUUCACCUGCCAUAUGUAACUCCUUCCA	19.6	78	25.1282	42.3077	0.593939
bta-m0130	UGUUCCCCUGACCACAGAAUCUUCUGCCCAUUUUUGGCAACUAUCCAGACUACUAGGAAAAUGAGAGCAGAUGACCCUCUGUUUAUAGAACUGCAG	18.9	96	19.6875	44.7917	0.439535
bta-m0131	GGCAGUUAACUUGAGCUCGCGCGACGCCCUGCUGCACCUGCGGAGGAGGCAGGGCGUCUCCGCGCGUCUCGGAACGGCCG	45.1	80	56.375	71.25	0.791228
bta-m0132	AAAUAUUUAACUCUAGCUGAAGACAUGUAUGCUAAAGUGCAUACGUGUCUUCAACUGGACAUGAAGGACA	31.1	70	44.4286	37.1429	1.19615
bta-m0133	GUUAUGUGCAUUCUUCUUACCACAUUGUCCUGCCCACAGUGGCUGGUCCAAAGAGUGAACACAUAA	19.5	66	29.5455	45.4545	0.65
bta-m0134	AUGUGAUAGAAAAUCGAUCUGGAAAUGCAGUGAGUGAACUGGUUCCAGAGCUACUUAGUGUAUGAUGCUAGAUGGAACUUCUAGCAUCA	29.1	89	32.6966	40.4494	0.808333
bta-m0135	UUGAGUUGGCUAAAAAGUUCAUUCGGGUUUUUAUGUUAGAUGUUACAGGAAAACCCAAAUGAACUUUUGGCCAACCCAAU	37.8	80	47.25	36.25	1.30345
bta-m0136	ACUAAUGGGUUCCCUGGUGGUCUAGGGUUAGGAUUCAGUGUUUUAAACGGCCAUGGCCUGGGUUCAGUCCCUGGUCAGGGAACUGAGAUAU	34.3	91	37.6923	50.5495	0.745652
bta-m0137	UAGCAGGAACUGAACACUGGCUGUGUGCCUGCCCUGUGCCACCUGCCAGGGUUCAGAGGUGGAC	23.1	64	36.0938	60.9375	0.592308
bta-m0138	UGCAUAUAUAUGAGAUGGUACCUCAUUGUGGUUUUGAUUUGCAUUUCUCUAAUAAUGAAUGACGUUGAACAUCUUUUCAUGUGUUUGU	18.5	88	21.0227	31.8182	0.660714
bta-m0139	AUCGUAGAGUAAGAACAAUUGGGAAUGACAGUGCUUAGGGUGAGCACUGUCGGCCCUGUUGUUCUUUUUUUGCUUAAC	38.7	78	49.6154	43.5897	1.13824
bta-m0140	UGUGCCCGCCCGCGGCGAGCGGCGGCCGCAGCGGCUCUGCAGCGCCGGAGAGGGCGGCGAGGGCCCUCGGACCCCGCGGAGCCGCGGACGAGGAACG	59.8	97	61.6495	82.4742	0.7475
bta-m0141	AAUUCACUCACGCUUCUGUGUGAUUCAGACUUCAGUGCUGGCAGAUGUAGUAGGGCUCAUGUGUCUUUGGCUUCGAAGUCUUUUGAGUGACUA	29.1	93	31.2903	45.1613	0.692857
bta-m0142	GUCCCUGUCUUCCCCACCACCUCCACCAAGCUGACAAUCCCCUGCUGGCUUUCAGUAUCUUGACUCAGGUGGACUGAGAAAGGAUGGUGGGCGUUGG	27.7	97	28.5567	56.701	0.503636
bta-m0143	CGCCUCCACUGCCAGCCCCACGCUCCAACCUCCAGAGCAACCUCCUCUGGGGAUUGGAGCGUGAUGCGCCUGGAAGGGA	40.7	79	51.519	65.8228	0.782692
bta-m0144	ACACUCAGGUCCCUGUGCAUCUAGUUCUCUGCAUAAUGGAUGGAGUUGUUCUGUUUCCAAGGAGGGAAGAAAGAUGUUUGGGCCAUUCCUA	26.5	91	29.1209	46.1538	0.630952
bta-m0145	UUGAGUCAGUUAGACGGACUUUUCUGAAGGGGAGGGCCAGUGUCACUGAAAAUUCUGUCUCACCACUCAAA	21.8	71	30.7042	46.4789	0.660606
bta-m0146	ACGCGAUUGCCCCGCGGGGCCGCGCCGCCCCGGGCUUUCGUUGACCCGGCUGUCGGUCCAAGUUUGGAAUCGCAA	31.8	75	42.4	69.3333	0.611538
bta-m0147	CCUGAAGGGUCCUGUUCUAAAGAUAGUCAGCUAGGAGUGCAGUGUGAACUUGGAUUGUACCAUAAAAAUGACUGUGGAACCUGGAUUAUUAGACUUA	25.8	97	26.5979	41.2371	0.645
bta-m0148	CGCGUCGCCCGGAGCGCGCGGCUGGCGGCGGCGGGGCUGGCGCGCGGGCCGCCGGCUGCUCGCCCCGCGGAGGCGAC	54.8	77	71.1688	89.6104	0.794203
bta-m0149	AACAAACAUGCACAAAUCCAAGAGCAUACUGAGUUGUAUUUAAAAGUCUCAAUAUGCUCUUGGAUUUGUGCAUGUUUGU	48.7	79	61.6456	34.1772	1.8037
bta-m0150	AUUUUAUGGUUGGCAUCUUACUUUCAGAAAUUUGUAGUUGGAUAGGACAAUUGCAUGAGUUUCUGGGGUAAGCUUUCUUCUAAAAGCU	23.3	88	26.4773	35.2273	0.751613
bta-m0151	UAUAUUUGUCUAUCUGGCAGUGUUUACUCUCUCAGCCUGUCAUAUGUCUGAAGAGAUGUGACCCAGUCAGACAUCUGAUAAACAGC	21.4	86	24.8837	41.8605	0.594444
bta-m0152	CACCACUUACAGCAACUGGGGGCUUCCCUGAUAGCUCAGUUGGUAAAGAAUCCGCCUGCAAUGGGGGAGACUCUGGUUCAGUUCCUGGGU	26.9	90	29.8889	54.4444	0.54898
bta-m0153	AAAGUGCUGUACAGCAGGAAUACUUCAUCUCCGCAGUAACUAGUUUGAGCAAGUCAGGGGUGGUUCUCAGGCUGACUGUGAGGGUCUGACACUGA	24.9	95	26.2105	49.4737	0.529787
bta-m0154	AAGGUGCCUGGCAUGCCUGGGGGAACCAAUUCAUUAAUGACUUGGGUCCGUCUUGAUAAUUCUCUUUUCUUCCAGGUGUAGCACAGAUAAUCU	28.2	93	30.3226	45.1613	0.671429
bta-m0155	GGGGGAGGUGAUGGAGUCAGGUUGUUUACUUUUACAUUUUAAUUGCUGUAGAGAAAGAACGUAGCUUUCCUAUGUAACUUCCUUCU	20.8	86	24.186	39.5349	0.611765
bta-m0156	CAGCCUCUCAUUGACCAGCAGAGUCUGACUUGAGGGCAGGAGUCUUAGGCUAGGCGUGUGCUGGGGAGGACG	27.9	72	38.75	59.7222	0.648837
bta-m0157	GGCCAUUUUCCCCGGCGGCCGCGCGGGGGCGUAGCGACCCGGCUUGUGGCGCUUCCGGAAGAGGCA	31.4	66	47.5758	74.2424	0.640816
bta-m0158	AGGCGCCUCUCUUGGCAUUCACCGCGUGCCUUAAUUGUAUAGACAUUAAAUCAAGGUCCGCUGUGAACACGCAGAGGGGCCC	33.3	82	40.6098	53.6585	0.756818
bta-m0159	AGUGUCUUUUAGGCCCGAGGCUGCUCACAGGAGGAGAACCAGGCCCCGCCCUCACCCCUCGUCCACACUCAAAGGCCAGGGCACA	26.6	85	31.2941	63.5294	0.492593
bta-m0160	GAGCUCGUGCUGCGGCUCGAGGCUCAGGACCUGCUCCACCUUCGCCAUGUUCCUCGGCGGCGGGGCAGCUCG	33.1	72	45.9722	70.8333	0.64902
bta-m0161	CUGGCUGAAGACCCUCUUGGGGCUCGAGAUGAAGUCCAGAGGCCCUUCCGAAGUCUGCAAGGGCUUUGUGUCUGGGCUCCUCGGCCUCCCCGCCCG	36.9	96	38.4375	64.5833	0.595161
bta-m0162	CAUGGACGGUAGCCACCGCCAGGCUCCUUUGUCCAUGGGGAUUCUCCAGGCAAGAAUCCUGGAGAGGGCUGCCAUGGACUACCAUUAUCU	37.1	90	41.2222	56.6667	0.727451
bta-m0163	CUUGGGAACUUCCCUGGUGGUCCAGUGGUUAAGACUCCAGGCUACCAAUGCAGGGGCCACAAGUUCGAUCCCUGGUCAGGGGACCAAGAUCCCACA	34.3	96	35.7292	57.2917	0.623636
bta-m0164	UACACUACACAUGAAGUUUUAGAAAUAUGUGAGAAAUAAUGAUGAUGAUAUUUAUACAAACAUAGUGAUUACAACUUCAUAAUAAGUGUGUGUGA	19.6	95	20.6316	26.3158	0.784
bta-m0165	AAAUCUGAGAAAUUCUAAAGUGCAGGAAUGCCAUGCCUGAUUGGGCAGGUUUGCCUUGCAUAGCAUUGAGGGUAC	20.6	75	27.4667	45.3333	0.605882
bta-m0166	CGGGGGUCCUCCCCACGGGCGCGCGGGCGCCUUUGUUCCCGGCGCGCGGGCCGGGGCGGGGCCUGCA	41.8	67	62.3881	85.0746	0.733333
bta-m0167	GCCAGUGAUUUCUGACUGUGCCCAGUGAAACACACCGGUCUAGACCCACUUCCUCAUAGAAACCACUGCUGUUCCCCUCGGGCCCUCCGCAGCCUCCCUGA	18.9	101	18.7129	58.4158	0.320339
bta-m0168	CCACCGGGGGCGGGGCCCGCGAGCGCUCCAGUGUCCCCAGGGCGGGUGGGAUCGCUCCCGGGCUCAGCUCCCAGGAGA	47.6	78	61.0256	78.2051	0.780328
bta-m0169	GGGCCUGGAAUGUUGCAUUCUUGUUUUCACAAAGAGUUGGAUACAACUUAGGGACUGAACAAUAACAAAAAUGCAGAGGAAUUUAGUACUG	18.9	91	20.7692	38.4615	0.54
bta-m0170	UCAGGCCAGAAGGUGACUGCCCGCCCCCUCGGCUCACAGGGCCCCGGGGCGCCGGCGCGCCUUUCCCACUG	34.4	71	48.4507	76.0563	0.637037
bta-m0171	GUUUCAACCGCCAGCAGCUCGGCCCUCAGGCCAGAGGGUGACUACCCGCCCUCCCGGGUCACAGGGCUCCGGGGCGCCGGUGCGCGUUUC	41	90	45.5556	72.2222	0.630769
bta-m0172	UAGCCUUGACUAGACAGGCUUUUUUGACAAAGUAAUGUCUCUGCUUUUUAAUAUGCUGUCUAGGUUGGUCA	18.8	71	26.4789	38.0282	0.696296
bta-m0173	ACUCAGAGUCUUUACAAUUGAGGCUGAAUUUUGCCUGGAAAACCAGAAGGAUUGCUUUGCAAUUGGUAGGAAAGUGAGG	24.5	79	31.0127	41.7722	0.742424
bta-m0174	UUAUCCCGAUCUCCAAAGGAGGCUGGUGGGGUCUGCACUAACCCACCAGACUCCUUUGGGGCCUCUCACCCGCGGGAGAA	41.2	80	51.5	60	0.858333
bta-m0175	CAGUUGUGGGCGGGGUGGGGGGGCGGUGUUCAGGGGCAGUGCGGGGAAUGUCCAUGAACUCAAGUUUUCAUUUGCCAGUCCUUAUGAAACAAUCUGA	28.1	97	28.9691	54.6392	0.530189
bta-m0176	AUACUCCAGUUGGAGGUUUGUUGUUAUUUGUAAGAUAUUCUUAAGGGGUUGUCUCAUAAUGUCACCGACUUUUCCAAUUGGUGCAG	22.1	86	25.6977	38.3721	0.669697
bta-m0177	UGAGACAGGCUGAGGUAGAAGCUUGAGCUGUUGUCACAAAAUUUGAAGUGAAAACUCAGCUCCACCUCCUCCUGCAGCCCAGGUUCCU	26.9	88	30.5682	50	0.611364
bta-m0178	GGGUUGGCCAAAAGGUUCGUUUAGGUUUUCUCAUAAGAUGUUAUAGAAAAACUCAAAUGAACUUUCUGGUCAACUCA	33.9	77	44.026	36.3636	1.21071
bta-m0179	AGGGCUUAUGUAACAUAAUGAAACAGAUCUUAAGAAUACACAUCAGAUUCUACCCUCUGCUGUAUAUUCUUAAGAUCUGUUUCAUUAUGUACCC	43.6	94	46.383	34.0426	1.3625
bta-m0180	AACAGUAUUUUACUUUGGUGGUAGCAGGAUGCCAAAAUGGUAUACUUCAGUCCUGCACCAGAAUUUUGGCCUCUGUCCACCAUCAAGUAAACUGCUGU	35.5	98	36.2245	42.8571	0.845238
bta-m0181	UUAAAGUGAGGAGUUUCCCGGCCCAUGCACCAAAUGUUGUAGCCAUGCGUUCUGGGAAACAAAGUCACUCAGA	21.5	73	29.4521	47.9452	0.614286
bta-m0182	UGGCUCCCGGAGCGGCUGAAGUGGUACUGCGGCAGCUGGGGGUGUGGCCGUGCCUCCAGCUCUUCUCGGCGGGGCCAG	40.2	78	51.5385	71.7949	0.717857
bta-m0183	CGGCACCUUGCGGGCUGACAAACCUGAGAUUGUCCCUGGAUGCUCACCAUUCUCAGGUUGGACAGUCCUGAAGGCACCGCC	33.3	81	41.1111	59.2593	0.69375
bta-m0184	UCCAUAGACAGAGGAGCCUGGCAGCUACAGUCCAUGUGGCCGCAAAGAGUCGGACACGACUAAGCUGUUUGGCUCCCAUGAUGAGG	34.1	86	39.6512	55.814	0.710417
bta-m0185	GGCUGCCCAGCGGCGGCGGCGGCGGCGGCGGUGCUGUUGACCCCCAUCAAGCGGUGCAUGGACGGCGCGGCGGAGCGGCGCGGGGCGCA	44.3	89	49.7753	80.8989	0.615278
bta-m0186	GAGUGCUGGGCUAGGACUUGGCUUUGUUUUUAAAUAAGAUAGUCAAGGAAGGGCCCCUGGGAAGGUACUUU	23.4	71	32.9577	46.4789	0.709091
bta-m0187	UCAUCUGCAUAUCUGAGACUGUUGAUAUUUCUUCUGGCAAUCUUGAUUCCAGCUUGUGAGUUAUUCAGUCCAGCAUUUCGGGUGAU	22.6	86	26.2791	40.6977	0.645714
bta-m0188	CAGGGUGAGGGGGCAGAGUCCAGACCCGAGAGCAGGUGGCCCAGCAGCUGUGACUGGUCUGGUUCUGCCAACUUGCUCAC	44.9	80	56.125	63.75	0.880392
bta-m0189	UCGCUCGGGACUCCCGGGGCGGGCGGGGGCGCGCGCGGCCCUUUCGGCACGUGGCCCGUCGCGCGCGCCCGGCAGGGCGGGUG	52.4	83	63.1325	85.5422	0.738028
bta-m0190	AAGGGAAAGGCUACCCGCUCCAGAAUUCUUGGGUUUCACAUGUAGCUCAGCUGGUAAAGAAUCUGCCUGCAACAUGGAAGACCUGAGUUCGAUCCCUG	30.5	98	31.1224	50	0.622449
bta-m0191	GGGUGACUCAUCUUGUUACUAGGUUUGCUGCUGAUUAACUCAGGGUGAACACUUUUUGGUGAACCCUGUGGUUAUGAAGCUGGUGAAAUCCCUAACC	31.2	97	32.1649	45.3608	0.709091
bta-m0192	GCUGGGAGCAAGGACCCCACAGCCCGAGUCAGGUGGGUGCUCAGUAGAACCUGCCUUGGGAUGUGGGCGCUGCUCUCAGCA	48.1	81	59.3827	64.1975	0.925
bta-m0193	GACCGGAGGGGACUGGGCUGAAGGAGCCCCCCUGUCCGAUCCUCACCCAGGAGCUCCUGGAGCCCAGUCUGCCCCUCCGACC	47.9	82	58.4146	70.7317	0.825862
bta-m0194	AGGAAGAAGCAGGGCUAGGAUGGGAACUCCGGUCAUCUGGUGCCAGAGUUCCCCUGCUCAACCCCUGCCUCAGCAAGAACUUCUCGAAGACGUCUUCCC	35.6	99	35.9596	57.5758	0.624561
bta-m0195	GGUGAGGAGGUCCGGGGCUACGAUGAGAUGAGCGGGGGUCGCUUUGACUUUGAUGAUGGCGGGGCAUACUGUGGGGGCUGGGAGGGGGGCAAGGCCCACG	26.3	100	26.3	66	0.398485
bta-m0196	ACUGGGGGGACGGGGCGAGGCUUGGGGCUGGGCGGGCCUGAGGCUUAGGCUUGGAGCUCGCCGGGGCCAGG	33.2	71	46.7606	76.0563	0.614815
bta-m0197	GGCGGCGGCGGUCUGCGGCUGAAGGCCCGUGGGGCCCCGGGUCAGAGGCCCCGGCGGGCCCCGCCGGGGGCAGCGACGU	49.4	79	62.5316	84.8101	0.737313
bta-m0198	CCCGGGACCCCCGGGCGGGCGCCGGCGGGCCGGCCUGGAGACCCGAAGCGCGCCCCCGGGGGUCCCCCGGCCUGCGGGG	53.2	79	67.3418	89.8734	0.749296
bta-m0199	CUCCUCAGGGUCUCCCCGGCAUCUCCCCCACUCUCAGGCACGCUCUCCCCGGUGGUGCAAGGUGUAUCCGCGGAGUCUGGAGC	25.9	83	31.2048	67.4699	0.4625
bta-m0200	AGGCUGUUACGAGUUUCAUGCUGGAGUCAGUUUUCUAAGAGCCUGGGGCUGUGAUGAGACUGCUCUUGAAUGGUUGGGGGCAA	23.9	83	28.7952	50.6024	0.569048
bta-m0201	AGAUAAUGGUUGAUGGAAAAUGGGCAGGAGAGAGCCAUUUUUUAGACAGUUCUUCUUUUGAACCAAUUUCUUUACCAAGUUUU	20.3	83	24.4578	34.9398	0.7
bta-m0202	GAGGUGUGUCUCUCUCCAGCCCAGGCACUUUAUAUAUGUUCCUUUGAAGCCUUGGAAACUGGAAAAUGAAUCACCU	22.2	76	29.2105	44.7368	0.652941
bta-m0203	GUUUUUACCGUAAGGCCCGGGGAACUCCAGAGCCAGCGCCGGCCUCCGGGUCCCUGGGGCCUGACACUCAGCGGCCAGCAA	32.3	81	39.8765	67.9012	0.587273
bta-m0204	CGAGCUUGGCGGCGGCCGAGAAGCCGCUCCACAUACAGUCCUGGAUGAUGAUGUUUUUGAUGAGGGUCUCAUCGUCGGGGUCGCAGAUGAAGCUCUGGU	36.8	99	37.1717	57.5758	0.645614
bta-m0205	AAUCUCUCUCCCUGCAUCUUUGGGUCACUUCUUCAAGAUGUGAUGAAUGUCUCAGGUAGGAGCGGCUUAGUAAUUGCGAUGAGGUAACAU	22.3	90	24.7778	44.4444	0.5575
bta-m0206	CUUUUGAGAAGCCAUCAGAGUAUUUUGUACAGUUGUUUGUGGCCAUUUUACAUCCCAGCAGCAGUGUACAGGGCUCUGAUUUCUCAGUAU	30.1	90	33.4444	42.2222	0.792105
bta-m0207	AUCUUUUGGAUUGGCUAAAAAGUGUUUGGAUUUUUCCAUAAGCUAUUAUAAAAAACCCAAAGGAACUUUUUGGCCAGCCCAAUAUUU	26.9	87	30.9195	32.1839	0.960714
bta-m0208	GGAGAGAUGGAUUUAGGGGGUCAAAUGAUGCAACCAGGAAUCUGGGUCUCUUUAUCUCUUCCAUUUGCAUUAUUUGCUGCUAGAUUUGUUCUCA	31.5	94	33.5106	41.4894	0.807692
bta-m0209	AAACAAAAUCACCAGAAAGCUCUGGGGACAGAGAUUUGGCUUCUCUGAUCCUAGGCAUUUCUGUGAAUAAAAUA	27.2	74	36.7568	39.1892	0.937931
bta-m0210	GCUGUAGCCCGCCUGGCUCCUCUGUCUAUAUUAUGCUGCAAUGCGGUGUGUUUUACAGCAUAAUAUAGACAGAGGAGCCAGGCGGGCUACAG	77.4	92	84.1304	52.1739	1.6125
bta-m0211	UACUGAGAGGGAUGAUGGGGAAGGCCAGAUGGGUAGAGGAUCAUGCAUUUGGUGUUAGAUUUGUUGUUGUUGCUUAGU	22.6	78	28.9744	44.8718	0.645714
bta-m0212	ACCGCGGAGCCCCGAGACUGAUCCGGGAGAGCGUGACCGAGAAGUCGGCUCCUGGGCCCAGCCUCGGCGCUCACUACCGCGCA	39.7	83	47.8313	71.0843	0.672881
bta-m0213	ACUGAUGCUGUGAAUAUUCAUAUAUACAUCUUUGUGAAAACAUAUGUUUGGAGGGCAGAUGUAGGAGUGGAAUUGCUGGAUCAUG	18.9	85	22.2353	37.6471	0.590625
bta-m0214	UACAAAAUAUGAAAUACUUCUUUAGCAUCUAGUACAGUGGUAGAGUACCGGAUGCUAAAGAAGAAUUUCCUACUUUGU	31.5	78	40.3846	33.3333	1.21154
bta-m0215	GAUCGCAAAGAGUUGGAUAUGGACUGUGUGACUUUUAACUUUUCAAAUGCUUCAGUUCAGUUCAGUCACUCAGUCGUGUCCGACUCUUUGUGACC	43.3	95	45.5789	43.1579	1.0561
bta-m0216	CAGAGUCUGUGUGAUUUCUGGCAAGACGUUUAGCAGAGGAGGAGAGCAGACAGUUUUAUAGCCUCUGUCACUCUUCUUGGCAGAGUCAGAAGACCCUCUGG	38.1	101	37.7228	49.505	0.762
bta-m0217	AGUCAAGCACUUGCCCUGAUUAACACCUUUGGAUAUUCUCAGCAUGUCUAUGGUUUUGAUUUUGGUGAUAGUGUUGAC	23.4	78	30	39.7436	0.754839
bta-m0218	CCCUCAGGCUCUUCAGGAUCAACGGACUGAAAGGGAGAGCUCUGGCCCAUGUCAGCUGGAGCCAGCAGUGACCUGCAGAGUCCUGGCGGGC	37.3	91	40.989	62.6374	0.654386
bta-m0219	AGUCCAUGGGGUCGCAAAGAGUCGGACACGACUGUUCUUUAGUUGCUCGUCCAUGUCUGACUCUUUGCAACCCCAUGAAUU	44.5	81	54.9383	49.3827	1.1125
bta-m0220	CGCGGCCCGGCCCGCGGGCACCUGGGCUCGGCGACCGCCCGGCCCUCCGCCGGCUCGGAGCUCGCUGGGUGUGGACGCCCCGGGAAGCC	50.4	89	56.6292	84.2697	0.672
bta-m0221	CCUCGCCCCCAGGACUGCCAGCCCCAGGGCUGCCCCACAGCCGCCCCAGAGGGUGGUCGGGCCUGGGGCCGGGU	43.5	74	58.7838	79.7297	0.737288
bta-m0222	GGCAGGCGCGCUUGCGGUCGCCGGGCUGUGUGGUCCUCGAGAGCCACGAAGUACCGUGCAUCAAGUAGCGGCCUCGGGGCCG	34.3	82	41.8293	70.7317	0.591379
bta-m0223	UGAGGCCGCGGAGGAACAGCGAGUCAGCAGCUGGAGGGAGUCAGCUGACCCAGGAGGAAGUGCCUGGUCCGACUGAGGUCUCUCCAGGGCAGAGGCACCG	39	100	39	66	0.590909
bta-m0224	CUCCUCUCUACCUUCUCUGGCCAGUUGCUGGUAUUAGUAGCAGCUGCAACAGUAGAAGUAGGAAUAG	24.1	67	35.9701	47.7612	0.753125
bta-m0225	CAGUGCCUGCUGCUGCUGGUAGGGCUCGUGCCUUAGGGCAGAGCCUGGAGGCAGAAGCUCAGACAGCCAGCAUAA	36	75	48	61.3333	0.782609
bta-m0226	CCGGCCAGUCUACGCUCCGCCGCGGCGGGGCCACCUGGGGUCUGUAGGCGCCACUUGCCCGGUCGUCGGUCAGUACCUGGAAGC	35.2	84	41.9048	72.619	0.577049
bta-m0227	UGUAGAGGGAAGGAUGUCCACACGCCGUGGGUUGUGUGGUGGCUGAGACCCCGGAGUGUGGGCGCCCACCUGCUGCAG	41.9	78	53.7179	65.3846	0.821569
bta-m0228	UCCCCCAAAUGGAGGAAAGUCAAAAAUUAUUUGAAGAAAUAAUAUUGUUUAACCUUAUUAUUGGAGUCAUAGUUAUUUUUGUUAAUUCUUUGGGAUCUU	18	99	18.1818	27.2727	0.666667
bta-m0229	GCUCCGCUCUUGGCAUUCACCGCGUGCCUUAAUUGUAUGACAUUAAAUCAAGGUCCGCUGUGAACACGGAGGGCAGAG	29.9	78	38.3333	52.5641	0.729268
bta-m0230	UAAUCCUGUGUUUCAGAUUUGGUUGGUAAAUUUCAGAACACCUAAGAAACCUGUCUCAGGUCACAGAGAUAUGGGACUC	18.3	79	23.1646	40.5063	0.571875
bta-m0231	ACUGUAGCCCGCCUGGCUCCUCUGUCUAUAUUAUGCUGUAAAACACACCGCAUUGCAGCAUAAUAUAGACAGAGGAGCCAGGCGGGCUACAG	79.6	92	86.5217	51.087	1.69362
bta-m0232	UGGUGAUCAUGAUGAUGUUGAUGAAACUGAUGCUCCGUAUCAACAAUUUCAUCGUCACCAC	20.2	61	33.1148	40.9836	0.808
bta-m0233	UAGUAUGGCAAAAUCAGUAAUUUUAAGCUGAAUUGGUGUAUUUACAAAUACCACCAACUUUGCUAAACUUUUUGAUUUGUCCAGGAAA	19.6	88	22.2727	30.6818	0.725926
bta-m0234	CUAGGCUCCUCUAUCCAUGGGAGUUUUCUGGCAAUAAUAUUGGAGUGGUUUGCCUUUUAUCUUCUCCAGAGGAUCUUCCCAAAUCAGGAACUGA	21.4	94	22.766	43.617	0.521951
bta-m0235	UUGUUGUUGCUGUCGUUCAGUUGCUAGGUUGUGUCGAGUGCUAAGUCGACUCUGCCAGCCCCUGGACUGCAGCACAACAG	39.3	80	49.125	53.75	0.913953
bta-m0236	CUAAAAAUACUGGGUUGGUCUAAAAGUUCGUUUGCGUUUUUGUGUAACAUCUUAGGAAAUACUGAACGAACCUUUUGGCCAACCCAAUAUGUUGCC	31.9	96	33.2292	38.5417	0.862162
bta-m0237	ACGGGAGCGGGGUGGGGGCCGCCUGCCGCCGGGAGGCGACGCCGAGCCCCGCGGCGGCGAGACCCCCGAGCGCGCCCCCCA	52.7	81	65.0617	86.4198	0.752857
bta-m0238	UGAUUUCUGUCCCCCGGGGCGGGCGGCGCCGGCCGCCGGCCGCCGGCCGCCGGCUGCCGGAUGGAGCCCG	40.9	70	58.4286	84.2857	0.69322
bta-m0239	AUGUAAGCCUGGUUCCUUUCACCUGCUCCAGUAUGGCCCUAGGUGAGGAAUCGUCUCUUACAG	22.5	63	35.7143	50.7937	0.703125
bta-m0240	UUCAGUUCAGUCGCUCGGUUGUGUCCGAUUCUUUGCGACCCCAUGAAUCGCAGCACACCAGGCCUCCCUGUCCAUCA	18.6	77	24.1558	55.8442	0.432558
bta-m0241	CUCUCUGCCUGGGCCCGGGUGGAGCCGCCGGGGGAGGCCGGGAGACCCGGCGCGGCGGCGCGGCCCGGGGCCUUCCCGAGAUGCACCGGGAGGCGGC	63.2	97	65.1546	83.5052	0.780247
bta-m0242	AGUUUGAGUGAACUCCGGGUGUUGGCGAUGGACAGGGAGGCCAGGCGUGCUGCGAUUCAUGGCGUCGCAAAGAGUAGGACACAACUGAGCA	22.9	91	25.1648	57.1429	0.440385
bta-m0243	GGACGGGUAUCUCUUGAAACUUCUGGAGUUUCAUAAAGCAUGUCGAGGACCCUUUCGAGUUCCAAGGGAAACGUGGGCU	19.1	79	24.1772	49.3671	0.489744
bta-m0244	GCACAUGUAUCUCUUGAAACUUCUGGAGUUUCAUAAAGCAUGUCGAGGACCCUUUCGAGUUCCAAGGGAAACGUUGUC	18.3	78	23.4615	44.8718	0.522857
bta-m0245	ACAGCAAGAGCCAAUGCUGGUCAAUCAGUGCUUGCUGUGCCUCACAGAGACAGUGGCACAGAAAGGACUUUGAACAGAGAGGCUCUGCUGG	41.5	91	45.6044	52.7473	0.864583
bta-m0246	GUGAUGGUGGGAGAUAUUAAGCCAAGUUAAAGCAAACUUUAUUUGUGAAAGUGAUCUUUUUUGUUGCUGUUAGCUUGAAUAUCUCUUCUCUAAAGAA	22.4	97	23.0928	32.9897	0.7
bta-m0247	CUGGCGCCCGCGCCGCCGCCCGGGGAGGGUGGUCCGGGCUGGUCCGCGUAACCCUACACUCCACCCCCGCCGGGCGCCCGGCCGCUGGGCCCUA	53.9	94	57.3404	81.9149	0.7
bta-m0248	UACCUAGUAUAAUGCCUCACAGGGUAAUCAUUCAGGGUUUUUGUUGUCAUUAAUGAUUGCUCCUGGGGAUGCAAACAUAGGCC	22.8	83	27.4699	42.1687	0.651429
bta-m0249	UCAGAGGACCAGAGGACCACUUGCUGCUGAUGGAAACGAAGAGGAUGCUCCAACAGCAUCGUGGGCCUCCGGUCCCUUCUG	35	81	43.2099	58.0247	0.744681
bta-m0250	UGUUCUAUCACACAAGGCAGACUUCUUUAAACUUUGUGUUUUUAUGUUUGCAAUUUUCCAUAAUAUAAAGUUUAAAGAAGUCUGCCUUGCCUAUUAGAAC	44.8	100	44.8	31	1.44516
bta-m0251	UCCUGUGCUCACCCUGACUGACAGCUUCGCAACCCAGGGAAUCCUAUGGAAGCUGCAGUCAGGCCCUGGUUACAUAAGCCCCCUCCCCUCAGAGCCCAGAU	37.2	101	36.8317	58.4158	0.630508
bta-m0252	ACCAUGACCGUAUUUUUGCCAGGUGUUGCAUAACAACAAGAAGGGAUUCUUCAGUGUAUGACAGGUAAUGCUGUAGAGAUGGUGUCCGUUC	20.7	91	22.7473	43.956	0.5175
bta-m0253	GCUGGGAAACCUGGUCAGAGAGCUUCUCUGCUGUGUGAUAUUAUGUACAACAGUGUGGCUCUCUGAGGCUCAGUCCCCUC	30	80	37.5	52.5	0.714286
bta-m0254	UUCUAGUAUGGUGGUAAAAGACCGGAUUCUAGAGGGAGAUGCUCUCAUUUCAAUCCAGGGCCCCCCUUUGUUUUUGCUCUAUCACCUUGGGCAGAG	24.8	96	25.8333	47.9167	0.53913
bta-m0255	UUAGCGACUGAACAAUGAAGAAGAAGCUGAGCUCAAGUCUAGUUUGUGCUAUUUUCAUGUGUGAUGUGGCUGGA	19.9	74	26.8919	41.8919	0.641935
bta-m0256	AUUUGUGUAGAGUUAGCACUCUGGACUUUGAAUCCAGCGAUCCAAGUUCAAGUCUCGGUGGGACCUAACUUUGGACUUCC	21.1	80	26.375	46.25	0.57027
bta-m0257	UACCAUAAACAUAGAAGUCAGAAUGUGAACUGCAUCUGUUCCAGAACAGACGCAGUUCACAUUCUGACUUCUAUGUUUAUGGUAA	63.4	85	74.5882	37.6471	1.98125
bta-m0258	AUUGUAGAUGUCAGCAAGUGAAAUGUCUGAUGUCAAGCAAAAAAAGGAAGUGUCUGUCAGAGCAUUCUGAUGAGGGCUGGGUGUCUGCUAC	21.1	91	23.1868	43.956	0.5275
bta-m0259	CAAAGAAGCGUUGGGUUGGCUAAACAGGUCAUCCAUAACAUGGAGAAACCGAAUGAACUUUUUGGCCGACCAGUACAAGACACA	21.9	84	26.0714	45.2381	0.576316
bta-m0260	UUGGUGGCCCAGGGAUUAAGACUCUGGGUUCCCAAUGCAGGGGACCCGGGUUCAAUCCCUGAUCAGGGAACUAGA	37.5	75	50	56	0.892857
bta-m0261	AGAUGGUGGCCGGUGAGGAGUGGGGCGCGGGGAACUUGAGCCGCCCCUCCCCCGUUUCCUCCUCGGCCUCCACGCCCGC	40.9	79	51.7722	73.4177	0.705172
bta-m0262	UGAAGAAUCCGCCUGCAAUGCACGAGACCCCGGUUCGAUUGCUGGGUCAGAAGAGCCGUUGGAGAAGGGAUAGGUUA	20.1	77	26.1039	54.5455	0.478571
bta-m0263	GGAUGUGUAUCUCUUGAAACUUCUGGAGUUUUGUAAAGCAUGUUGAGGACCCUUUCGAGUUCCAAGGGAAACGUGGGCUUUCU	18	83	21.6867	44.5783	0.486486
bta-m0264	GGACUGGUAUCUCUUGAAACUUCUGGAGUUUCGUAAAGCAUGUGGAGGACCCUUUCAAGUUCCAAGGGAAACCUGGGCU	19.2	79	24.3038	48.1013	0.505263
bta-m0265	CCCAGUAGUCUUGCCUUCUGGAGAAUCUCCAUGGACGGAGGAGCCUGGCGGGCUAUAGUCCAUGAGGUCGCAAAGAAUCGGACACGACUGAG	30.5	92	33.1522	56.5217	0.586538
bta-m0266	UUUCUCUUUUAUAGAGUUCUUGCUGCUGCUGCUGCUAAGUUGCUUCAGUUGUGUCCAACUCUGUGCAACCCCAGAGACA	20.1	79	25.443	45.5696	0.558333
bta-m0267	CACAGUUUCAUCACAGGUGCUGCAUGGCUGAAAGCUGCCAUCAGACACCAUGGAUUCCAAGAAC	20	64	31.25	50	0.625
bta-m0268	GGGAGCGGUCAGGCUCGGGCUGGGCCCCGGGCGGGUGGCAGCACCGCCCCCGGGCCUGGGCCGAGCCCCAGAGCGGCGGAU	52.4	81	64.6914	82.716	0.78209
bta-m0269	GCGGCGGGGACCCCGGGCCGCGGCGGCGGGCGCAGCCCUGACGCGCCGCCGAGCCGGGGGGCGCUCCGAGCGUG	45.3	74	61.2162	89.1892	0.686364
bta-m0270	GUUUUGUGUGACAGUUCCUUAUGGAACUCAAAUAGUUGUUGUCUGAGAAGCUACCUCAUCAGCAAACUUUGGUCUUUUGGAGAUGUUAUAUGAUAUU	24.3	97	25.0515	36.0825	0.694286
bta-m0271	CACAGGAAUCAGGAGCCUUGGGUCCUGGACUCAGCUUGCCCAUGGAUUUGAUGUGUGUCAAGGAAAUCAUGGCUCCUUUCUUUCU	26.9	85	31.6471	49.4118	0.640476
bta-m0272	GCCCUUCAGAUGAGAACAGCUGACUCAAAGCAGGGGUUUCUGAGCCUCAAUUGAUACUUGGGAGCUGUGAGAAUUUGUUCAAAACAGGG	21.3	89	23.9326	47.191	0.507143
bta-m0273	GGCCCUGGCGGGGAGGCGGGAGCAGACUCUGCCGACGGGUCCCAGUGCCUGUGUCUGCUGAGGGGCUCCUGCCUGCCGCCCGAGGU	48.6	86	56.5116	74.4186	0.759375
bta-m0274	UUCUGAUGGCUUUGGGGAUGAUGAGAAACACAGGCAAACCCAUGAACCCUUUUGAGUUCUCUGUCUUUCUUACCAUUUCCAAAGAUGGUGGGCA	29.7	94	31.5957	44.6809	0.707143
bta-m0275	UCCUACAUAGUUUCUGGAUUUCUGUGUGUUGAAUCCAGUGACUUCAACCUCAGGAUUUUUCAGAUUACUUGUAGAU	23.3	76	30.6579	36.8421	0.832143
bta-m0276	GAAGGUGCUGAUGCCCAGACCUCUCUCUUAGAGCUUCUGAUUUAAUUGGUCUGGAGGAGACCUGGGCACUGGUAUUUUCU	34.8	80	43.5	48.75	0.892308
bta-m0277	GCAAAACGUCAAGAGUGAACCCUGCAGUGAACUACGGACUUAGGGUGAUGAUGCGAUGUUACUGUAGGUUCAUCAGUUGUAACAAAUG	19.9	88	22.6136	44.3182	0.510256
bta-m0278	UACCAUAAACAUAGAAGUCAGAAUGUGAACUGCGUCUGUUCUGGAACAGAUGCAGUUCACAUUCUGACUUCUAUGUUUAUGGUAA	67.4	85	79.2941	37.6471	2.10625
bta-m0279	AUAGGUUACCCAAUCCAGUAUUCUUUGGCUCCCAUGGUGGCUCAGCUGGUAAAGAAUCCACCUGCCAUGUGGGAGACCUGGAAUCGAUCCCUG	27.3	93	29.3548	51.6129	0.56875
bta-m0280	AAUUCUGACCUAGGUGCUGAGGGUCUCUGGCUAAGAUUGGAAGAGUCCCAUGGUAAGAUGGUGGUGGCAGAUAAAGACCAAGGCAGGUAG	23.1	90	25.6667	50	0.513333
bta-m0281	CUAUUGUGACAGCUCAGGAAAGGGUUUUUACCUGAAACACAGUCCCCCGUCCUCAGGAAAGACUUUAAUCACUGAAAACUCCCAAUG	19.4	87	22.2989	44.8276	0.497436
bta-m0282	UAUGUCUGCGUGUGUCUGUGUGUAUGUGGGCAGCGUGUGCGCGCGCACACACACACACACACACACACACACA	36.8	73	50.411	56.1644	0.897561
bta-m0283	UGUGUGUGGCAGUGCCAGCUGCCAGGGCUGACAAUACAGUGCAAAGGCUGCAGCUCCAUCACUGGGGACAU	23.2	71	32.6761	57.7465	0.565854
bta-m0284	UUCAUCCCAGUGAUGCUCCCUCCAGCUCCAAUCUAACACAAGGAAGAAAAAAGUCAGUGAGUGAUACUGGCCCAUGAAC	18	79	22.7848	46.8354	0.486486
bta-m0285	AAGCUUUGGGCUCAGAUGCACCUGGCUAGAGAUGGAAUGAUCAACUACUAAAAUAAUCAUAAUUCUCUGUUGAAUAUUUAAGCCCAAUGAAC	19.6	92	21.3043	36.9565	0.576471
bta-m0286	ACCCGGGGCCGAAGCCUACCCCCGGCGGGACUUACGGUCGAUGCAGGAGACCACGCCCCGCCGGGCGCCGUCGGCGGGGCCCCGGG	54.5	86	63.3721	80.2326	0.789855
bta-m0287	CCGCGGGGUGCCGGGUGAGGGGUGCGGGCGUGAGGGAAGCCGCCACCUGGGCUUCCCCGCGUUGCUCUCUCCGCCCGACCGCUA	49	84	58.3333	76.1905	0.765625
bta-m0288	AUGCUAUAUCUAGUUGAGUGAAGCCCGUUGUGAUGGCAGACACAACUGUCUUUUCUCAAUGUCUCAACUUAGCA	20.8	74	28.1081	41.8919	0.670968
bta-m0289	GGGCUCCCGCGACCUCGGGCGGGCGAGGGGGUGCCGGCCGGCGCGCCGGGGCCAAGGGCACGGCCCCCCGCUGGGCCCCCGCGGGUGCGGGGCCG	68	95	71.5789	89.4737	0.8
bta-m0290	UCUUUAAUUGCAAGAGUGUGAAGAUACAUUAAAUCUGGGAUAAUUUAAGUCAGGAAAUGUAUUUUGUCCUCUUGGGGGAAAAAUGGAU	20	88	22.7273	32.9545	0.689655
bta-m0291	UAGAUGGUGAGGGACAGAGAAGCGUGGCAUGCUGCAGUCGAUGGGGUCACAAAGACUUAGACACAACUGGGCAACUGAACACCAUAAU	19	88	21.5909	50	0.431818
bta-m0292	UCCAGUGGCUAAGACUUCAUGUUCCCAGUGCAGGCAAUCUGGGUUCAAUCCCUGGUCAGGUAACUAGAUACUGCUGCUGCUGAGUCACUUCA	22.2	92	24.1304	50	0.482609
bta-m0293	CACACACACACACACAUACAUACACACACACACAUACACACAUAUAUACAGAGCCUAGUGAGGAAUGUAUGUAGAUGUAUCUGUGUGUGCACACCCAUUU	25.8	100	25.8	41	0.629268
bta-m0294	CUGCCUGCUCUUCUGGGGCUGAGACAGUUCGGAGACUGAUGCCUCUGACUGUCCUGGGCCCUGGACUUCUGCAGGGAG	41.8	78	53.5897	61.5385	0.870833
bta-m0295	CCCUGGUUUGAUUCCUGGAUUGGGAGGAUCUGCUAGAAAAAAGGUAGACUACCCACUCCAGUAUUUUGGGGC	26	72	36.1111	48.6111	0.742857
bta-m0296	CUACUGAGACUGUGCUCUAGAGCCUGAAAGGCACACCUGCUGAAGCCUGCAUGCCCUAGAGCCCAUGCUCUGCAGCAGUAGA	28.6	82	34.878	56.0976	0.621739
bta-m0297	GCGCUCGUUGUGGGGAGAGGACCUCUGUGCACCCGGCCAGCUGGGGCCCGACAGAGCUCCGUUCUCCCCAAAAUGU	38.3	76	50.3947	65.7895	0.766
bta-m0298	ACCUUUGAACAUCGUUACCAGACAGUGUUAGAGUCGAGCCGAGAAAUCCAGCACUGUCCGGUAAGAUGUCCACAGAGGC	34.3	79	43.4177	50.6329	0.8575
bta-m0299	ACGGGCGGGGCGGGCCGGGCCGGGCCGGGCCGUGGGGAUUUAUUCAGCUCCCACCUGGGCCGGCCGGUGCGCCGCGCAGGG	53	81	65.4321	81.4815	0.80303
bta-m0300	CUCUUACUCAACUGUGCUCAUUGACUCUUCACAUCAAGAGGGCUUUGCCAAGACUGAUGUGGGGGUUGGGGGCACAGCACCGGAGGUCAGGC	34.6	92	37.6087	55.4348	0.678431
bta-m0301	GCCUGCAAUGCUGGAGACUGGGGUUAAGUCCUUGGUUGGGAAGAUCCCUGGAGAAGGAAAUGGCUACCCGCUCCAGUAUUCUUCCCUGGAGAA	32.9	93	35.3763	53.7634	0.658
bta-m0302	UGAAAUGCCAGCUACAUUCAAGUCAUCCUCUGAGUAGUAAUCUAAGUUCACUGCCUAUCUGGUGGUGACCAUGUAGCACCUAUAAUU	19.6	87	22.5287	41.3793	0.544444
bta-m0303	UCCGAGAAGGCUGUGUGUAUGUGAAGGCAAGAUUAACCGAUUUUUCAAUAACAUUCCCUCAGUGUGUCUAACUUUAGAUAUUUGCAGAUUUUCCAC	18.4	96	19.1667	38.5417	0.497297
bta-m0304	UGCCUGCCAUUCAGAGAAUUGGAUUAAGAGAUAACUAGCUAACAUUGUAUGUUGUUUGAUGAUGUAUACUUCUUUCAGGUAA	18.5	82	22.561	34.1463	0.660714
bta-m0305	GCGGAGCCCGAGCGCGCCCGCCCCGCGGCCCCGGAGCCCCGCCCCGCGCGCGCCGGCCCAGCGCUGGGAGGCCCGCGAGCCGGGAGCCGA	47.2	90	52.4444	90	0.582716
bta-m0306	ACCGCCCGGGUCCCGCUCCGGCCGGUGCGCGCCCACUCGGCGAUCGCCGGGCCGGCGCGGGGCGCGGGGGAGCC	57	74	77.027	87.8378	0.876923
bta-m0307	CCGCGACUGGGGCGCCGCGCCGCCGUCGCUGCAGACGGUUAUGGUAAUGAGCGGCUCUGUCUAGCGAGGAGCGUGUGAAACCCGUCAAUC	35.7	90	39.6667	65.5556	0.605085
bta-m0308	CUGAGGUGGGUCAUUGUAAGUUCAAGUGCAAAAGAGGAUCUCUAUUUGCAUUUGAAUUGCCAUGAUCCUCCAUAA	33.2	75	44.2667	40	1.10667
bta-m0309	UUUUUGCAGUGAAACAUGAAUACUGAUGUUAAGUGGCAUCUGUAAUGACUAAAUAGCCAUGUUAUUUCAGAUCAGGAUUUAAAUCUGCCUGGC	18.6	93	20	35.4839	0.563636
bta-m0310	CGGCGGGGCGCCCCUCGGCGGGCCGUGCGCGGAGGGCGGCGCGAUGGCUGGACGGCCCCCGCGACGUGACCGCUGAGGACGCCCCCGCC	61.9	89	69.5506	85.3933	0.814474
bta-m0311	AAUGUGUCUGUUCACAGUUACUAAGUUCUUCCUGGUGCACAUUUGUAACCUCCAAAGAAAAGAGAAGAAGGUGGAGUGUCAGACUGCCU	19.1	89	21.4607	42.6966	0.502632
bta-m0312	UCCUGUCGGAUGACUGACUGUGGGCUUUCUAUACUGUUGGAUAAGCCCAAGCUGUUGUCUAGGCCUGAU	23.7	69	34.3478	49.2754	0.697059
bta-m0313	UUAUUUCUGGAUUUUCUAUUUCAUAUUUUCAGACCACAGUUGACUGAGGGACACUGAAAUUGUGGAUAAGGUAAGGGAGUAC	20.2	82	24.6341	36.5854	0.673333
bta-m0314	CAUUUUAGGGAAAGUGAUCUUUGUAUGUGUAUCUUUGACACAUACAAAUAUUAUUCAAGAGAAACCUCCUGCUGGGGGGAACAAGAUGG	24.6	89	27.6404	38.2022	0.723529
bta-m0315	CGAGCUUCCGUUUUCCGCCUGCUGUCGGCUUCCGGAAGCUCAGCUCAAAAUGCUGAACUGCUCCUGGGAAGUCGCUGGUGGUGCGGUAGUUGGAGUCUGU	43.1	100	43.1	58	0.743103
bta-m0316	GUGGGUUCUAUCCCUGUGUCGGGAAGAUUGGAGAAGGGAGUGGCAACCUACUCCAAUAUUCUUGCCUGGAGAAUCCCAUG	30	80	37.5	51.25	0.731707
bta-m0317	AUUCGGUGUCCUGGUAGUUCUUGAACUGGAUUGUCCUGCUAACACUUAGCAAUGAUGCUGUAUGAGUAGCUCUGAGGCCUCUGUGUG	20	87	22.9885	47.1264	0.487805
bta-m0318	AGCUAUUGUUAAGGAAACACUGCAGAGCUGCAUGGCGUGAUGGUGCGAAGCAGCGCUGCUUUGUUUCCAGGGGAGGAAUGUGCUC	33.1	85	38.9412	52.9412	0.735556
bta-m0319	GCACCCGAGGCCCGGGAGGGGAGGCUCUUCUGCUCUCCGCUAGCAGCCGAGCCCGGGGCUUCUCCUCCCGCCCGCCGCAGCUUGGGGGA	47.3	89	53.1461	75.2809	0.70597
bta-m0320	ACAUUGUCCGACUCUGUCUCUGAGUUCCAGAGUUUCCUUCAGAAAGGAACUUAGGAUGGAUUUGGUCUAUCA	24.1	72	33.4722	43.0556	0.777419
bta-m0321	AUUGGUGACUUUGAAUAAAUUAUAUGGCUGAGUAAUAUUACACUAUAUGUACAUAUAUAUGUAUAGUGGAUUAUUACUCAGCAUAUUCCACUGUU	28.8	95	30.3158	27.3684	1.10769
bta-m0322	GGGUAAGGCCUUCUUGACUGCUCACCUGGGCUGUGACCAGGAGAGCCCAGGUGGGGAGCCAACAAUUUGCUUUCACAU	33.8	78	43.3333	56.4103	0.768182
bta-m0323	CAACUGGCCCCAGGUUGUUGUUCAGUCACUAAGUCGUGUCCAACUCUGCGACCACAUGGACUACAGCACGCCAAGCU	18.7	77	24.2857	54.5455	0.445238
bta-m0324	UAGGAUGUUUCAAUGAGAGAUAGGGUGGAGGCUGGUUAGUGUUGCAACCAUGUAGUUUGAUUCUGUUUCUUCACUCCCU	19.6	79	24.8101	43.038	0.576471
bta-m0325	GCCGCGAAGGCCCGCGGGGCGGGGGUGGGAGGCAGCUCUCCUUGCGUCUUUCGGGCGGGUGGUC	36.5	64	57.0312	76.5625	0.744898
bta-m0326	CUGUGGCACCACUGGGCAGGAUGGACAGGGCAGUGGAAGGCGGCAUCACCCUCCUCCCUGCUCCCUCCUGUUCUGCUUGAGCCCAC	36.2	86	42.093	65.1163	0.646429
bta-m0327	GCGGCCUCGGUCCGCGACGCUCCCCGAGCAAUGAAGCUGCUGCGGCGCGCGUGGCGGCACCGGACGGCGCUGGGCCUGGGCG	41	82	50	79.2683	0.630769
bta-m0328	UGGGCUUCCCUGGUAGCUCAGAUGGUAAAGAAUCUGCCAGCAAUGUGGAAGACCUGCCACCAAUGUGGGAGACCUGGGUUUGAUCCC	26.8	87	30.8046	54.023	0.570213
bta-m0329	AAAUUUAAGUAAGUAAUCACGGAUCAACUGUUCUUCAGCUUUCUCUACACUUGUAAAGAACAGCUGAGCCAUGAUUACUUAUUCAUGUCA	27.5	90	30.5556	34.4444	0.887097
bta-m0330	GGCUUCCCGCCCCCGCGGCUCCGGGUGACGCUGCUCCAAUAACAGCGCGCGGGGAGCCGCAGCCGCGGGAGGCCG	51.8	75	69.0667	78.6667	0.877966
bta-m0331	CAGCGAGCCAGGGGCAGAGCUCCCAGGACAGACACGGGCUGUGUCCUGCAGGAGCUCAUGGCCCAGUGAGCAUGCCC	38.2	77	49.6104	67.5325	0.734615
bta-m0332	UCCUCCCAGCAUGGCUUUGAGAUCCAACCUCUGGCCUCAGAUGAACUGGCGCUCAUUCCUCUGCAGGCUGUGGAUGGAUCUCAAGGGUGAGG	38.9	92	42.2826	56.5217	0.748077
bta-m0333	GCCAACAUAGCAAAAACUGGAAUAUGUAUAGAUGUCGGUUCUAUAUAUAGAUGUUGGUUCUAUGUAUAAAUGAAACAUACUUUUACAUUUGGCA	19.9	94	21.1702	30.8511	0.686207
bta-m0334	CCCCAGGCCAUACACCAGCCAGGUGUUUUGCAGGAUGUCAUUGUUUCCUUUCAGGAUUACUGGUGCUGUUCUGGUCUCCAG	25.3	81	31.2346	51.8519	0.602381
bta-m0335	AUUCAUUUGGUUUAGGAUUUUGAUGUGAAUAUUCAAUAAUCUAUUUUAUUCACAUCAAAAUCCUAAACCAAAUGAAUU	43.3	78	55.5128	23.0769	2.40556
bta-m0336	GGGCUUCUUCGGUUUUGCCAGCAGUCCCUGCCUCCAGGCCUUCACCUCGAGAGAGGAUGGAGGAGGGUCCUGCUGGCAAGGCAGGGCC	47.5	88	53.9773	64.7727	0.833333
bta-m0337	AAGUCCCCAAACAGGACUCCCUGGUGGCUCAGUGGAUAAGAAUCCAUCUUGCCAUGCAGGGGGAAACUGGUUUGAUCCCUGUUCUGGGAAGA	38	92	41.3043	52.1739	0.791667
bta-m0338	GCUAUUGAGCCUGCACUCUAGAGCUCUGGAGCCUCAACUACAGAGGCCAGAGCACCUGGGGCCUGCACUCUGCA	29.3	74	39.5946	59.4595	0.665909
bta-m0339	AACUCGUUUCCCUUUCAGAGUACGUGGGCGAAGACUAUACCAAGAGGUACCGUUGACCUCUGCAGGUUUUUGGCUGAUGAUUUUUUAAAUAUGAGUUU	24.7	98	25.2041	41.8367	0.602439
bta-m0340	CGAAAUACUGGGUUGGCCUAAAAGUUCAUUUGGGUUUUUCCAUAAGCGCAUACAGAAAAAUUCGAAUGAACUUUCUGGCCAACUCAAUACUUUA	40.8	94	43.4043	37.234	1.16571
bta-m0341	CCGGUGCGCGCCCCGGGGCGCGGCCGGGCGGGAUGGGGACCAAGCGCCCGGGCGCCCCGCGCCGUUCCGGGCGCCGGGCCACCCGGCCGGG	60.7	91	66.7033	90.1099	0.740244
bta-m0342	AGGAGUCCAGGAGAGGCCAGGUCCCAGAAGGGGACCAGCCUGCCCUGUACUCUGCAAAGAUUCCC	31.5	65	48.4615	61.5385	0.7875
bta-m0343	GCUCAAACGGUAAAGAAUCUGCCUGUCACUCAGGAGACCCUGGUUCGAUCCCUGGGUCAGGAAGAUUCUUUGGAGAAGGGCA	31.8	82	38.7805	52.439	0.739535
bta-m0344	GCAGGCAGAGAUGGGCGGGUCUGGGGGGUGCCGGUAGGCACACUCCCAGAGGUUUUCUUCAUUAGGUUGCU	31.9	71	44.9296	60.5634	0.74186
bta-m0345	GAGAACGGGGAGGGGGCUUCGGGGCCGCGGCCUGCACUCCCGGCGGGCGGUUGAGAGUGAAGGAGGCCCUCCCUUCU	36.1	77	46.8831	72.7273	0.644643
bta-m0346	AGCUCCCCGCCUGCUUUAGUCUGCCUGAGCUGCUUUCUCUCAUUUGCAUCCAAGGAACCCAGGCCAGGAGCUGAGGGAGAGAGGGAAGGU	28.6	90	31.7778	57.7778	0.55
bta-m0347	AAGGGGAGAGGCCUGGCCCAAGGUGGCACAGGGAGUUAGGGACAGAACUCUAUCCCUCACUUGCUGUGUGACCUUGGGAAGCUCACUUCAU	48	91	52.7473	56.044	0.941176
bta-m0348	CCGGGUUGGCCAAAAAGUUGGUGCGGGUUUUUCCAUGCCAUCUUACGGGAAGACUCACAUGAACUUUUGGGCCAAUCCAG	41.5	80	51.875	51.25	1.0122
bta-m0349	GACUUUGCCCUUCCACUGCAGGGGUCACCGGUUUCAUUCCUGGGUGGUAAACUAAGAUCCUCGCAGUGGGGCCAAAAAAGAC	27.4	82	33.4146	53.6585	0.622727
bta-m0350	UGUGCUGAAGCUGGUCAUGGCAGUAGUGGCUCUGUGGAGCCUCCGCCGCGCUUUUCCCAAAGGACCUUCUCAUUCUCCUUUAGAUCU	19.4	87	22.2989	54.023	0.412766
bta-m0351	AUCUUCCAAACGUCUGGCACUUCCCACCCCAGCACACAGCAGGCCUGGGAGGGAGCUGUCACUUUUACUGUCCAG	20.9	75	27.8667	57.3333	0.486047
bta-m0352	UCCCUCCGCGCCCGCCCACCGCGCCCGCGCCCCGCGCAGGUAGAGCCGGGCUCCGGGCGCGCGCGGGGGCCGCAGCGGCUACC	48.5	83	58.4337	86.747	0.673611
bta-m0353	CCGCCCAUCCAAGAGCGCGCAGCGAGGGGCGCCGCGCCGGCUCCCUGGCCAGCUGGGAGCCACGACUCGCCCCUCCUGCCAGUGGGUGC	49	89	55.0562	77.5281	0.710145
bta-m0354	UUGGGUUGGCCAAAAAGUUGGUUUGGAUUUUUCCAUACCCAUUGUUGGAGAAAACUCAAACGAACUUUUUGACCAACCUA	37	80	46.25	38.75	1.19355
bta-m0355	AUUCAUUUGGUUUAGGAUUUUGAUGUGAAUAAAAUAGAUUAUUGAAUAUUCACAUCAAAAUCCUAAACCAAAUGAAUU	42.7	78	54.7436	23.0769	2.37222
bta-m0356	UAUCUUUGACGCGGGACACGCCGCGAGGUAGCCGUUGUCAGGGCAACUGUCGGGCGUCUCCAGCCUCCGAGCAC	29.7	74	40.1351	64.8649	0.61875
bta-m0357	GAUGCUGGAGAUGUGGGUUUGAUCCUGGUUCUGGGGGAUCCCCUCCCUGGAGUAGGAAAUGGCAACCCACUCCAAUAUUC	31.5	80	39.375	53.75	0.732558
bta-m0358	AUCUUCUGGAGAAGGGAAAGGCUGCCCACUCCAGUUUAAGAGUCAGACAGGACUGAGCAACUUUCGCUUUUGCACAUUAC	23.8	80	29.75	47.5	0.626316
bta-m0359	GAAUAUCAUUGGGCUUCCCUGGUGGCUCAGGCAGUAAAGAAUCUGCCUGCAAUGUGGAAGACCCAGAUUUGAUCCCU	26.9	77	34.9351	49.3506	0.707895
bta-m0360	AUAAGAAGUCAUUUGCUAGGGCUUCCCUGGUAGCUCAGUCAGUAAAGUAUCUGGCUGCAAUACUGGAGACCUCGGUUCGAUUCUUG	25.8	86	30	46.5116	0.645
bta-m0361	UCUACUGAGAUGCUAUUAGGUGAAUUGAACACAUUUGUGGAAACUCUAAAACUGAGAAGCAAUGCUUUAACUUCUUUUGUAGAUCUCAGAAGG	19.1	93	20.5376	35.4839	0.578788
bta-m0362	CUGGGUUCGAUCCCUGGACUGGGAAGAUUUCCCUGGAGAAGGGAAAGGCUACCCACUCCAGUAUUCUGGCCUGGA	34.8	75	46.4	56	0.828571
bta-m0363	AGCAGAAAGGACAUAAGCUUAAUGGGAGAGUGGCAAGGCUGUUAGGACAACCCCGGGCUGCUUUAGCAGCUCCUGUCCGGAUUGAG	24.5	86	28.4884	53.4884	0.532609
bta-m0364	UCCCUUGUUAAGGGCUUUGGCUUUUGCGUAUUGUAAGUACUUAUUUAAUGCGUGCGCGGGCUCGAGAGCUCUUCACUUGUCU	23.1	82	28.1707	46.3415	0.607895
bta-m0365	CGGGCCCGGGCCGGCGGGGGGGUCCGCGGCGGCCGCGCGGCUCCUUCCUGCUCGGGCGGCGGCGGCGGCUGCUCCCGCGGCGGCGGGGGGCGCUGU	69.7	96	72.6042	89.5833	0.810465
bta-m0366	ACCUUGACUCCAGCUCUUCUUCACCCCAUAUUACCUCACCUGCAAACUGACACAGGACAGUUAGGGGUGGGGAGCAGUCUUAAAGAGAAGAGGC	28.3	94	30.1064	51.0638	0.589583
bta-m0367	CGCUCUCUUGCUCGCUCGCUCUGGCUCAGUCCAUGUCUGAAAUGCCUCAGUCAUCCAGCCCGGGAUCGAGGGAGGAGGCUGGGCAGGAGGGAA	38.7	93	41.6129	62.3656	0.667241
bta-m0368	UCACAAAGAGUUGGGCAGGACUGAGUGACUUUACUUUCACUUUCAGCUCAGUUCAGUCACUCAGUCAUGUCCGACUCUUUUCUA	41.5	84	49.4048	44.0476	1.12162
bta-m0369	CGGGCCGCCGGUCCAUGCCGCCCCCUCCCUCGUCGGGCUCCCGGCCGGGGCCCCGCAGGGGCCGCGGGGGCGGCGCCGCUC	51.4	81	63.4568	88.8889	0.713889
bta-m0370	UGCUAAGUUCUCUCCUGAUGUGGGUACUGCUGGCCCGGGAGCCACAUUUCGAGGACCACGGCUCUCACCUCAGGAGAUGACCCAAGA	37.1	87	42.6437	57.4713	0.742
bta-m0371	UGCUGAUAGCGUGAUUCGUGCCUGCUCAUUUUCUUGAUAAUCGCCAGCUGAGCUGCAUGAUUCAUGCCACCUGAGC	24.3	76	31.9737	50	0.639474
bta-m0372	AUAGUCGCCAGCUGAGCUGCAUGAUUCAUGCUUGCUCAUCUGCUUGAUAAUCGCCAGCUGAGCUGCGUGUUUCC	25	74	33.7838	51.3514	0.657895
bta-m0373	CCGGCCUCCCUCUCUUUGUCCGGCGGGGCGCCUCCGACCGGCCGCGGAGGUCUCCGGCUGCGCCGCCGCGCUCUGGGAGCCG	41.8	82	50.9756	80.4878	0.633333
bta-m0374	CCCGUCUUGGGUGGCCCCACACGGCAUGGCUUAGUUUCACUGAGUUAAACAAGGCUGUGGUCCGUGUGAUUUGAUUGACUAG	25.1	82	30.6098	52.439	0.583721
bta-m0375	GAGCGGGCGGCCGGCGCCGGUCUCCCGCAAGCAGCGGCUUAUGGCAGCCGUGGGCGAGCGGACGGCGGGCGGCGGCGGCGCGCCGCUCU	60.9	89	68.427	82.0225	0.834247
bta-m0376	AAGCGUGAGUGGGGUUGAAGCACUGGAGCUCUGGGGCGGGAGUGAGGAGGGGCAUGCAGCGCUUCAGUGGAGCAGAUCCAUCUGAGGGCAG	31.3	91	34.3956	62.6374	0.549123
bta-m0377	GCCUGGUGUCUACAACUUGGUCUGAUGCAAUGGGGUCUUGGAGAAGGCAACUGUGUUAGAGCGCGGAUGUGCAAACCAGGA	31.3	81	38.642	53.0864	0.727907
bta-m0378	CAGUGCUCAGCUUGCACUCGGUCUGCAGAGCCUCCCCAGCUGGCCUGCUCUGCAGCCUGCUGUGUGACCUGCGGCACAG	37.5	79	47.4684	65.8228	0.721154
bta-m0379	AACAGCCACCUGGGGACUCAGGUAUAGGGAGAAGACAGAGGUUCCCGAGUCAGAAUCCCACCUCUGCCACCAAGUAGCCGUG	23.6	82	28.7805	57.3171	0.502128
bta-m0380	ACUUGUCUUCUCCGGUGACUCGGUCCAGGAUAUGGGUCUUUUGAGAUACCGGUCUUGGACUGAGUCAUGGGAGAAGACAAG	57	81	70.3704	50.6173	1.39024
bta-m0381	ACCAGGAGUUUUCCUCCUGUGCUCUGGACCUAGGGAAGGGCCAAGGCUUCAGGCACAGGGGAAGAUCUGUGAG	36.2	73	49.589	57.5342	0.861905
bta-m0382	AAUACUGCGUUGCGGGGGUGGGGGGAGAGGGUUGGGGCCUCUCCCCAGUUCCCAGUAGAUGAGGGAA	30.9	67	46.1194	62.6866	0.735714
bta-m0383	UUCUAUUUGCAUGUUAAAUUGAGGAUGAAGAGGUACUCCCUUGAAGAGGAAGUCACCAUGGUCUAGAAUUUUAACUUGCUAAUAGA	25	86	29.0698	36.0465	0.806452
bta-m0384	UUCUAUUUGCAUGUUAAAUUGAGGAUGAAGAGGUACUCCUUUGAAGAGGAAGUCACCAUGGUCUAGAAUUUUAACUUGCUAAUAGA	25.3	86	29.4186	34.8837	0.843333
bta-m0385	GGGGAUGAGGAAUGGACAGGUCUCUGGAGGUGACCUCAGUGGAGUCCUCUUUUCUCCUGUGGCCUGUUCAAUCACUCAGGUUCUUA	32.7	86	38.0233	52.3256	0.726667
bta-m0386	CGAUUUGGGGCUUCACGGACUUCCCACCUGCCCUCGAGGUCCUCGAUCAAUUGGGGUCUGGUAAAGCCUCUGAGAA	27	76	35.5263	56.5789	0.627907
bta-m0387	UACUGGAGUGGGUUGUCAUUUCCUUCUCCAGGGGAUCUUCCCAAUGCAGGGAUGAAACCAACGUCUCCUGCAUUGUAGAUGGUCUCCUGCAUUGCUGGUG	39.8	100	39.8	51	0.780392
bta-m0388	CACAUGAGUACAGGACAUGCACUCACAAGUUGCCUUCCAAGAGCACCUGUGAGUCCAUGUCACUCUCAAGGA	25.6	72	35.5556	50	0.711111
bta-m0389	UGCUCUUGCUCCACCUGGGGUAUGGGUGGGACGGUGGCCACCAUGAGCUCUCCACCCGGACCCGGGAACAUACCGAGCG	34.2	79	43.2911	65.8228	0.657692
bta-m0390	UUGGGUUGGCUAAAAAGUUCAUUUGGGUUUUCCAUACCAUCUUCUGGAAAAACCUGAACAAACUUUUUGGCCAACCCAAU	41.4	80	51.75	38.75	1.33548
bta-m0391	GUAUGGGGUUGGCCAAAAAGUUCAUUUGAGUUUUUUGUAAGAUGUUAUUGAAAAAUUCGAAUGGACUUUUUGGCCAUCCCAAUA	44.1	84	52.5	34.5238	1.52069
bta-m0392	UAAUGCUAUGUUACUGUAGGUUCAUCAGAUGUAAUAAAUGUACCACUCUGGUGGAGGACAGUGAUAUUGAGGUAGAA	22.5	77	29.2208	37.6623	0.775862
bta-m0393	UCCUUGCCACAAUAAACUGUCUAAGCCAGUUGUAACAGAUUAUCUAAAGACUGAUUUGGUUCAUAUGCCUGUUUUAGUAGCUUAUAGUGGAUAUUA	18.6	96	19.375	34.375	0.563636
bta-m0394	AGUCUUGGCCACUGGACCACCAGCGAAUUCUCAGAUGUAUGAGAAUUCCCUGGUGGUCCAGUGCUUUGCCUUUCUG	45.4	76	59.7368	51.3158	1.1641
bta-m0395	UCAUCAACCUGGUUCCAACCUAUCUGGGGUCUACAUGCAUGUUAACCACCGUCAUGUAGAGCCUGGAUGUGUUGGAACCAGGUUGAUG	57.8	88	65.6818	48.8636	1.34419
bta-m0396	GGCCGCACAGCUGGGAGGUGUUGGAGCUGAGAGUCAGACCAGGAGCUCUGAGCUUCAGCUCCCCCCACCAACCAGCUCUG	39.5	80	49.375	63.75	0.77451
bta-m0397	UGGAUGUAGCUAGAUACUUGUUUAUUGACAUGAUAUGUGCCCCAGGGCUUGGCACAGGGUAAAUGUUCAAGAAGUAGUCAUGGCAGGAAUGA	20	92	21.7391	43.4783	0.5
bta-m0398	UGCGGGCGGGCGGGGGCCGGUCGCGCGGGUAGUGCUGAGCAGCGCGGAAGCGUGCGAGGUUUGGAUUCUGCCGGUUCUAGAUGCUUCCAACCGCACGU	42.5	98	43.3673	68.3673	0.634328
bta-m0399	GCCUCUUCCACCGGCGCCGACCCUGGCGCCCGACCCCAGCGGCCCGCGGGGCCCCGGCGGCCGGUGAACAGGA	38	73	52.0548	82.1918	0.633333
bta-m0400	CAGGUGCUGUGCACCUCUACUGUAAGAAGCAGGUUGCUAAAAAGGCCGGGCGGGGGCGGGGUGCUUCUUGUCGGGUAGAGACCAGAGCUAUCUA	32.4	94	34.4681	57.4468	0.6
bta-m0401	ACUGCAAAGGCCCGGGACUUCGCCGCUUUGGGGAAGGGGGCGGUGGAGGAAGUGGGGCUCGGCUUC	31.1	66	47.1212	68.1818	0.691111
bta-m0402	GUGCAGAGUUAAGGAUUAAGGAAAGAGUUUGGAUUUUGGAGUAAUGAGGACUUAGACUCACAUCUUAAUUCUUCUAAUUAAUAGCAG	18.8	87	21.6092	34.4828	0.626667
bta-m0403	GUGGUCCAGCAGUUAAGACUUCACCUUCCAAUGCAGAGGAUGUGGGUUUGAAUCCUGGUCAGGAAGCUAAGACCUCACAUGCCUUGCAGCCAAAAUAUCA	24.2	100	24.2	48	0.504167
bta-m0404	CAGAGGAGGCUUAGAUGUUGUUAAAGGGGAAGUUGAAUUCCAUUUCCUCCUGCAGCGAUGAUUCUGUUGCCUUGCAGAUACGUCUGA	26.1	87	30	45.977	0.6525
bta-m0405	UUACUGCCUCCAAUUCUUCUGGUCCAUAGUGAAUGAGACCCUGCUCCAGACACCAUGGAACAGGAGAGCCGGGAGGUCAGAGG	34	83	40.9639	54.2169	0.755556
bta-m0406	UGGCUUCUGUUCUGGGCAUGGUGUUUUGACGUUCACCCAUGUUGUGGCCUCAAAACACCAUGCUCAGAACAGAAGCCAA	55.8	79	70.6329	49.3671	1.43077
bta-m0407	CCGGCAAUGAUGGGCUGCAGGAGACUCGACAGACUCUGAGAAGUCUUGAGAUAACAACUCCACUCCUGGCUCCUCAGAAUCUGAGAGCCAUGCCAC	28.8	96	30	54.1667	0.553846
bta-m0408	UGAGUUGGAUGUGAUUCUUCUGACCUCAAUGUGAGACCUGAUCUGUAAGGACAGAACUUUCUAAGGCAUUAGGUCAAGAAGCUGCUAGUAAAUUUC	22.1	96	23.0208	40.625	0.566667
bta-m0409	AGGGUGUGUGCGUGUGAGUGUGUGUGUGAGUGUGUGUGUGCACACAUAUGCAUACAGGUGCUGCCUG	28	67	41.791	53.7313	0.777778
bta-m0410	UCACAAAGAGUUGGACAUGAUAGAGCAACUAACACACAUAAGUGAAAAUGAAAGUGAAGUCGCUCAGUCGUGUCCGACUCUUUGCGAC	40.8	88	46.3636	43.1818	1.07368
bta-m0411	CCGAGUCGCUGUCUAAUGGCUCUCUCUCAGUUUGUGUGUUUUGUAGGCGAGGGACUGCCAGAAGCAAUAGGGUUGGA	24.6	77	31.9481	51.9481	0.615
bta-m0412	CAGUGUCUGCUAAUAGAAAAAGAACUACCUGUGCCCUUCCCCAGCUCACUCCCCAGGUAGAUCUUUACCUAUUAGCAGACAUUGU	37.9	85	44.5882	45.8824	0.971795
bta-m0413	UCAACGCCUGUCAGAGAUCCAGGCGUUUGCGGUUCGUCUGUAAACGCAAACACCUGUAUCCAGUCAAGCUAUGAU	23.8	75	31.7333	49.3333	0.643243
bta-m0414	CGUGGCUUGGACCCUCGCCCCGCCUCUCGACCUGGGCGGUGGUCGGAGGCGUGGCUGCGGGUCUAUGAGCUACC	47.4	74	64.0541	71.6216	0.89434
bta-m0415	AGAACAAAGACAAAGGCAGUCAUAUCAUAGCGUUGUCUUGAGAAGUCAAUAAGAUAACACGUGAAGACUACCUGGCACAAAUAAAU	18.2	86	21.1628	37.2093	0.56875
bta-m0416	UAAGACUCAGAGCUUUCAAUGUCCAGGGCAUGGGUUCGAUUCCUGGUUGGGGAACUAAGAUCCCACAUGCUGUGCAAUGAAGACAAGAAAAAUUU	22.3	95	23.4737	44.2105	0.530952
bta-m0417	AGGCUCCGGCCGGGCUCCGAGCGGUGGCGACGUGGCCUCCUCCUCCUCCUCUUCCUCCUGUUCGCUCCGGCUCCCUCGCUGGCUCCGGCGGCGCUA	34.7	96	36.1458	73.9583	0.488732
bta-m0418	UCGGGCUCCCGCAGUGAGGCCGCGCAGUCCCCGCCGCAGAGCUCGCGGUCCGGACAGUGCAACUCCCGCAACAGGCCGG	33.6	79	42.5316	74.6835	0.569492
bta-m0419	AAGCCGGGUCCCCCCGGGGCCGCCCCGCCGGGCGCGCCGCUGUCCACGCUGGUGGUGUUGCGGGGCGCGCAGGUCGGGGUGCAGCGGGGGCCGGUGG	66.8	97	68.866	83.5052	0.824691
bta-m0420	CGGCGGGGCGGGGCCGGGGCGGGCUGGUGGCUUCGGCGGGGGCGCCCAGGCCACGCGGGGGCGCGCCGGCCCCGGACGCC	61.4	80	76.75	91.25	0.841096
bta-m0421	CGCUGCUUGGCAAGCCAGGGAGGAGAGCAGAGGGAUUCCGCACUUCUGCUCUCCGAUUCUUGGCUUCCGCCGGCG	44.7	75	59.6	64	0.93125
bta-m0422	UGCUCUGGGUUGUGGCGGGGAAGUCAGGGGUGGAAGAGAGGUUGGUAUAUCCCUUCCAUCUCUACUUUCUGCCUUUGGAAGA	30.3	82	36.9512	52.439	0.704651
bta-m0423	UCGCAAAGAGUCAGACACGACUCAGCGACUCAGUUGAGUUCAGUCGCUCAGUCGUGUCCGAUUCUUUGCGAC	44.7	72	62.0833	52.7778	1.17632
bta-m0424	UUAGAAGCAGAGAGUCCCAUGUCUGGACCCAGAAUGCAUGCGCUUUCGGCUCUCCCGACUUCCUCCCUGUCUGGGUCCGGACAGGGACUUAACCUUUCUG	45.7	100	45.7	56	0.816071
bta-m0425	AGGCUCACAGGAAGUUGUUUGGGAGCGUGGCAGGGGAGAGCGGUUCUAGGCGCUGGGGGCGGCCCCCGCGGGGCGGCGGAGGCAGCUUGGGCGG	37.4	94	39.7872	73.4043	0.542029
bta-m0426	UUGGGGGACUUUCCUUGGCAGUCCAGUGGUUAAGAAUCUGCACUUCGACUGCAGGAGGCAAAGGUUCAAUCCCUGAU	25.8	77	33.5065	50.6494	0.661538
bta-m0427	UUCUCUUGUCUUGCAGCCCAGGCUCUAGAGCCCGCUGGCUUCAGUCGUUUCACUUCCUGGGCUCUAGAUCUCUGGCUCAGGAAUUGAGA	38	89	42.6966	53.9326	0.791667
bta-m0428	UUCUCUUGUCUUGCAGCCCAGGCUCUAGAGCCCGCUGGUUUCAGUAGUUUCACUUCCUGGGCUCUAGAUCUCUGGCUCAGGAAUUGAGA	38	89	42.6966	51.6854	0.826087
bta-m0429	UUCUCUUGUCUUGCAGCCCAGGCUCUAGAGCCCACUGGUUUCAGUAGUUUCACUUCCUGGGCUCUAGAUCUCUGGCUCAGGAAUUGAGA	37.9	89	42.5843	50.5618	0.842222
bta-m0430	CUCUCUUGUCUUGCAGCCUAGGGUCUAGAGCCCGCUGGCUUCAGUAGUUUCACUUCCUGGGCUCUAGAUCUCUGGCUCAGGAAUUGAGA	42.9	89	48.2022	52.809	0.912766
bta-m0431	GGUGGUGACCACCAGGGCUGGAAGCUGCUUCUGCAGUGGCCGCUGCGGCAGCUCACAGCCCUGGAGCCGUUAAAAAAGUGACUCAACCA	43.3	89	48.6517	60.6742	0.801852
bta-m0432	CCUUCCCUUGCUUGGGGAGAGCCCCUGGAGGAGGAAAUGGCAACCCACUCCAGUAUCUUUGCCUAAAAAAUCCCAUG	21.9	77	28.4416	53.2468	0.534146
bta-m0433	UGGAAGCACUGAAUGAAGCUGAGCAUGCACAGGUGGUGCAGUGGUCAAGAAUCCCCCUGCCAAUGCUGGAGACUCAAGAGAUGUGGCUU	19.7	89	22.1348	52.809	0.419149
bta-m0434	UGGGCUGCUCCAGCUCCAGGAUGGGAUGAGGGGCUUCCGAGGGACCUCAGCGCACCAUUCCUUGGCCCGGACUGGAGGCCUAC	38.8	83	46.747	66.2651	0.705455
bta-m0435	CGCAACACUGCCCGGCCCGCGGGGCGCGGCGGCCUAGACUCCGCCCCCGAAGCUCCCAGGCUGCCCCGCGCGAGGCUGGCCGGGAGGGGCU	47.6	91	52.3077	81.3187	0.643243
bta-m0436	UCUGCACUGGAAGACCAGACUUGGAGAAACACUGAUUUUAAAAGGGUUUCUCCAGGACUUCUCUGCCAGUCCAGUG	31.1	76	40.9211	47.3684	0.863889
bta-m0437	AAUAUUUUCCUGAGCUCUGUGAGCUGUUCCCAGCAAAUGAUCAAAACUGAGGAGGGGUUGGUCAGAAACUCAGAUGAUAAGC	23.4	82	28.5366	43.9024	0.65
bta-m0438	CAUCCCUACGCGACGUAGUUAGGUUCACGCUUUCUCCGAGAAGGAAGAAUCCAGACCCCAGAGAGGAGAUCCUAAGCUGCUUUCCUGUGGACGAGGUGG	25	99	25.2525	54.5455	0.462963
bta-m0439	CCACUAGAGGCCGCGGUGGCUCCUACUUUCAGUGUUAGCUCCUUUUAGAGUUUAUUUACAGCACUACCAAGUGCUUAGCACACUGCUGCCCGUAAGAA	29.3	98	29.898	48.9796	0.610417
bta-m0440	UAUUGAGUUGGCCAGAAAGUUCAUUCAGGUUUUUCCACACCAUCUUAUAGGAAAACCCGAACUAACUUUUGAGCCAAUCCAAU	27.1	83	32.6506	38.5542	0.846875
bta-m0441	CCUCCUCCUUCUCCUCGGCCACCCCAGGGUCCCGCCUAGCUCUGAGGUGGGACCUAGGUCUGGCUUCAGAUCCCAAGAC	30.9	79	39.1139	64.557	0.605882
bta-m0442	CAGCUCCGUGCCAGGGCCCUUGGGCUUCUGGCCCCGACCCGCAGGAGACUCUGGGGCACCCCCACGGACCCU	31.7	72	44.0278	73.6111	0.598113
bta-m0443	CAUAGACUAUAAAGAUGAAAGGGUUGCAAAGAGUCAGACACAACUGAGCGACUUGCACUUUCAUCUUUGGUUUCUUGGUUUUGGA	23.3	85	27.4118	40	0.685294
bta-m0444	AAAUGUUCCCUUGGUAUCUCUAAUUUUGCAUCUGGAAUGCAAAAGUAGGGAGUCAAGAAAUACCUGGAGUAACAGGC	24.6	77	31.9481	40.2597	0.793548
bta-m0445	GCAGAACUAAGAGCCUCUUCAGGGCUCUCUCAUGGGAAUUUGGCUCCCAUCGUAGAGUCCUGACUCAGGCUAUAGGAAUGG	34.3	81	42.3457	51.8519	0.816667
bta-m0446	GUCGUAGCUGAGGCACGGACAGGGAAUCUAGCCAAUGAGGAGGGCUAGUUUGUUCUUUCUGUGUAACUCUGGAAAAUGCGCUG	24	83	28.9157	50.6024	0.571429
bta-m0447	UGGUUCAGUGGUUAAGACUUCGCCUUCCAAUGCAGGGGGUGUGGGUUUGAUCCCUGUUUGGGAAGAUAAGACCUCACAUGCCUUGCAGCCAAAAAAACC	35.6	99	35.9596	49.4949	0.726531
bta-m0448	CUCCUGGCGGGGGAGGGGGAAAUUGGCCAGAUAGUUGCUAGCAUACCAAGCCCUGGCUGAAGUCUCUGCUUCUGAGCCAGAUA	31.6	83	38.0723	56.6265	0.67234
bta-m0449	GGUGGGAACCCUUGCUGCUUCUGAGGCUGGAAGAGUCCAGCUUGAGAGGACCAGCUUCAGGUUCUCCCCU	37.6	70	53.7143	58.5714	0.917073
bta-m0450	GGGCUGCCUGGGGCAGCUGCCUGGGGAGGUAGGAGAAUCCCCAGGAGGUCUCACCGGUCUCCUUGGGCCUGCGCUCAGGGCC	41.1	82	50.122	70.7317	0.708621
bta-m0451	CUACGGGCCAGCGGUCCGAGCCCUGGUUUGGGAGCACCCAACCUAUACCGGGCUGGGCCGCCCACAUGGGUGCGC	36.4	75	48.5333	70.6667	0.686792
bta-m0452	CUACGGGCCAGCGGUCCGAGCCCUGGUUUGGGAGCACCCAACCUAUACCGGGCUGGGCCGCCCACAUGGGUGCGC	36.4	75	48.5333	70.6667	0.686792
bta-m0453	CCAAAUAAACUACAGCUCUCUGGACUUAAGUUUCCUUUUUUAAAAAAUAAGGAAAUUAGGGUGCUCGGGGCUGGUGCUCUGGG	26	83	31.3253	42.1687	0.742857
bta-m0454	UGGAGGGCACAUGGAUAGUGGAUGGCUGAGCUGGAAUUCCAGUUCAACUCUGUCCCCUAUCCCAUCUUCCACUUC	33.9	75	45.2	52	0.869231
bta-m0455	CAUGGACUGUAUAGUCCAUGGGAUCGCAGGGAGUCGGACACGACUGGGCGACUUUCACUCACUCAGCUCAAACGUGGAGACUUCUAUACAAUCAUCUGU	32.2	99	32.5253	50.5051	0.644
bta-m0456	CCUGUGGCUGUUGGGUGUCUGCUCCUCGUGACGCAUUGCUCAGGCCACGUGGGGCCUUGACCCAGACAUCCCCCAU	25.9	76	34.0789	63.1579	0.539583
bta-m0457	CCUGCGGCAGCUGGUGCAGUUGCUGUAGCACAGUCUCCUGGGGUUCGGUUCCACUUUCCUUGCACAGCCGGCUGUAGGCGCGCCGGAAC	31.3	89	35.1685	64.0449	0.549123
bta-m0458	CCCCGUGCCACACGGCCACCGUAGUCCGGGCCCAACCCACCCCGCUACGGCGGCCGCGCGGGA	36.3	63	57.619	79.3651	0.726
bta-m0459	CGAUACUGCCAGAGCUGGCUGGACUGGGUUUCCGUCCCUCGGGCCAAGAGUCAGGCCCGGCCCUGGCAGCUGCC	34.4	74	46.4865	68.9189	0.67451
bta-m0460	AUUACAGCUGUUGGGGCUCUGCCUGGGGUCCAGCCAGGCUCUGGUCCCCAGAAGUGCCCCUGCAAAAGGAGCUG	37	74	50	62.1622	0.804348
bta-m0461	CAUUGAGAGUCGUGUCCUGGUCUAGGGUGCAAAAUCAACGACACUCGGUACAUACUUGAGUGACUCUUGUGUCUGGAACCUUGACUGCUCUCACUAG	28	97	28.866	48.4536	0.595745
bta-m0462	GGCCGCGCCGGCCAAUCGCCGCGCUCCCGGCCCCGCGGGGACCGCGCCGGGGGGAGGAUGCUGCGCCCGCGGGGCCCGCGGGGCCGGCGCGAGA	68.4	94	72.766	88.2979	0.824096
bta-m0463	UCCUGUCUCAGGACCUGGAGGAGAUCAGAGAGCAGUAAUCAGUCGCAAAUACUCCUGUCCGAUCAGCUCUAGACCUGUGACAGGU	36.7	85	43.1765	51.7647	0.834091
bta-m0464	GGUAUAUAGUUCUAGGGCUGCAUGUGUGAGAUACACAAUGGAUUUCACACUUGUAUCCCUAGACUUAAAGGACAU	27.8	75	37.0667	40	0.926667
bta-m0465	GGAUGACCAGACCGCUGUGGGGACACUGCUGCCCUCGGGUAUACCGCUCGGAUAGGAGCCUGUCAACACUUUAGGGGCUGUAGAGAA	27.3	87	31.3793	58.6207	0.535294
bta-m0466	AGGGAAGUCGCUCAGUCGUGUCCGAUUCUUGACACGUGACUACAAGACACGUGUCAAGUAGUGAGCCCAUGGACUGCAGCCCA	29.1	83	35.0602	54.2169	0.646667
bta-m0467	UCCAUGGGGUCACAAAGAGCUGGACACGACUGAGUGACUGAACUGAGCUGAACUGAACUGAACUGAGUUGGUUAGAGCAUUCUUCCUCUGGU	20.8	92	22.6087	48.913	0.462222
bta-m0468	CUGAUUAGUGACUUGCGGUGUGGACUCUGAUUUAUCGCAGACCAGAGCUGCCCCUUAGGGGCUGAGCAGA	22.4	70	32	54.2857	0.589474
bta-m0469	GAAGGCAGGGAUAGAGCCUGCUCACAUCUGACUGGAAACAAGAUCUCAGAUGCAUUCAGGCUUUCUCUCUGCCUCU	36	76	47.3684	50	0.947368
bta-m0470	AAGAAGACAAAUAUUUUUUUUUUUUCCUUUUCUCUCUGCUGUUUGGAAAUAGAGGUAGAAGUGUGGAACUAGAGAACUGUCUUCAA	20	86	23.2558	32.5581	0.714286
bta-m0471	GGUAAGGGUCCCCUUGGAGGCUCCUCCCAGCACAGGAGAUGCUGGGGAGAGACUCGGGGGAUCCUGCUCUCG	40.2	72	55.8333	65.2778	0.855319
bta-m0472	GGCUUGGAAUCUGAUUCCUAAACUUCUUAGUUCCUUGAAUCUUCAGGAACUAAAGUUUAGGAAUCCUGAAAUGCGAAGU	31.2	79	39.4937	37.9747	1.04
bta-m0473	GGUAUUGUUCUCUGGGUAGUUCUUAUGGGCACCACCACGUGGUGCCCAUAAGAACUUUCUGGCUAAAUCAUAA	35.9	73	49.1781	45.2055	1.08788
bta-m0474	UUGCCACAACAUCUGGGUCUGGGAAUUACCAGAAUGAGCUGGGAUUAGGGAUGGUUGUUCCCGGACCUGGACUCCGGUCA	31.5	80	39.375	53.75	0.732558
bta-m0475	GAAUGUCAGGAGGGGGCCAGGCUCCUGGGUGGUGUGUGCUCUGGACACCACUCUCUGGGCUAGCUCUGUGGCCUGAGGCUC	34.9	81	43.0864	64.1975	0.671154
bta-m0476	UCCACAUACCCUGUGCUGUGCUAGCCUGCCAGGCUUCUCUGUCCAUGGGGACUCUGCAGGCAAGAAUACUGGAGUGGGUUGCCAU	27	85	31.7647	56.4706	0.5625
bta-m0477	UGGAAGAUGCCUUUGUGGGGCAUUCAUUCAGAAAUGGUCAAAGAAAAAAGGACCUUGAGUGUGCCUAGCAUCCUGGUCUUAGUAAUCAUUCCAU	26.2	94	27.8723	42.5532	0.655
bta-m0478	AUGGCAGUUAUGACUCAGUUCCUAAGGACUGUUGAGAGGAUGGAUGUGCAUUUGUAUAGUCGUGGCUGUCAGCACAGUGGGAACUGCUUCCAG	29	93	31.1828	48.3871	0.644444
bta-m0479	AGACUCGCGGUCCUGGCAGCCUGUGGCCCGCAGUCCAUCAGGGCCACAAGGCCCAACCUUCACUGCCCUGUCC	30.8	73	42.1918	67.1233	0.628571
bta-m0480	UCAACUACAUAUUCCCCUAGAUACGAAUUUGUGAUCACAAAAUUCCUUACACAAAUUCGGAUCUACAGGGUAUAUACAGAAGA	21.3	83	25.6627	34.9398	0.734483
bta-m0481	UCAGGGAUUAAACCUGGGCUUCCCUGGUGGCUCAGACAGUAAAGCUCCUGCCUGCCAUGUGGGAGACCCCGGUUCGAUCGCUG	37.3	83	44.9398	59.0361	0.761224
bta-m0482	AGCCACCUACGGGCCAGCGGUCGAGCCCUGGUUUGGGAGCACCCAACCUAUACCGGGCUGGGCCGCCCACAUGGGUGCGC	43	80	53.75	70	0.767857
bta-m0483	CCGGAAGUUGUGCGUCGCAUCCUCGCGCCGGCCUCCCUGGCCGCCGGGUGAGGCUGCGGCGGACUGCCCUUUCUC	41.2	75	54.9333	73.3333	0.749091
bta-m0484	GCCUGGCUCUGUGAACUCUGCCCAUGGUCCAGGCGUGUGCUGCUCAUCUAGACUGUGGUGUGGAGAGCUCUGAGCUAUGG	32.5	80	40.625	58.75	0.691489
bta-m0485	CAUUGCUGAAAUUCACCAACCGCAGCUUGAGAGCCUGAGGUGAAGUUGUGACGCCGAUUCUGUCACUGCCUGGUUGGACAAGAAGUAAU	24.1	89	27.0787	49.4382	0.547727
bta-m0486	GCAGAAAGGGGGUCGGCGGCGGCGCCGGGGCCCCGGAGGCGGCACCGGGCGCGGCGGAGCC	30.8	61	50.4918	86.8852	0.581132
bta-m0487	UGACUAAAGUUUGUAUGGAAAUGCAGGGACUUCCCUGGCGGUUUUGUGGUUAAGGCUCUGUGUUUCCACUACAAGGGGCAUGGAUU	24.2	86	28.1395	46.5116	0.605
bta-m0488	AGACAACCAUAACAGCCAUCUCCAGCAUUGUACAUCUCCAGUAUGUACACUUUGGAGAUUGGCUUUUUUUCAGUCA	23.9	76	31.4474	40.7895	0.770968
bta-m0489	AACUGAAACUGCAAGGAAGCAUCGAGUGAGGCAGCACAUAAUGAAUUGCCGCUUUGAUUUGCUUUCUGCUGCAUUCAGU	26.4	79	33.4177	44.3038	0.754286
bta-m0490	CCGCAUGCCGCUCCGGGAGGUCGACCGCUGGGAUCCGUCUGGCCAGCGCCGACGCUGCCGCGGCCGGAAGCGA	34	73	46.5753	76.7123	0.607143
bta-m0491	GCCGGGCGUUGGGGGCGCGCGGGGCGGGAGCCGCGGCAGGUUCUCGCGCCGGCCCCGCGGGCCCCGCGGGCGCAGCAUCCUCC	53.5	83	64.4578	86.747	0.743056
bta-m0492	ACAUGUUCGGAGAGCCGCAGACUGAAGCUCGUUGCACCAUUGCUGUGUCCUCGGUCAGGGCUGUUGGUCAGCACCU	21.4	76	28.1579	57.8947	0.486364
bta-m0493	GCCGGGUGCGCCCCAAGAAGAGGGGAGUCGGCGAGGAGAGAGCGGGGCGGUCUCCGGACCCCGGAAACUGUUCCGAUCCCCCGCGGGCCGGAGAUGC	44.8	97	46.1856	73.1959	0.630986
bta-m0494	UGGCGAACAUCGCACUGGCGCGGUUUUGUCUUUUUAAAAGCAACAGAAUAAGCAGGACGGUGGCCAUGGAAGUCGGAA	19.2	78	24.6154	50	0.492308
bta-m0495	AAACAGACUAUCCUGACUCUUUAAACUUUAAUUUACCAGGGAAGAUGUGGAGAUAAUGAGUUAAACAGAGUAUAGAGAUAAGGUGUAC	18	88	20.4545	34.0909	0.6
bta-m0496	AAGGACACAGGGAGGCUGCUAUGUCCUUGCAGCUAAGGAGAGCUGCAAGGACGUGGCAGCUUAUAGCAAUCACC	41.4	74	55.9459	54.0541	1.035
bta-m0497	CAAAUACACGUUUGUGCAUGUUACUGAAAUCUAUCAAAAUAGCCCUUUAUAGAACAACAGUAACAUCAAAAGGCUGUGUACCUGC	19.7	85	23.1765	36.4706	0.635484
bta-m0498	UUAAAAGCAUUGAAUACUUUUUAUAUGCCAAGAACUAUUCUUGGCACUUGAGAUACUUCAGUGAACAAUA	21.4	70	30.5714	30	1.01905
bta-m0499	AUAAUUCUUCUCAAUAAAUAUAUUUUCAUUACUCUAGGGUAAAUGCCUAGAAGUGGAAUUGUGGUUUAUAGAAAGAGUGUA	21.7	81	26.7901	28.3951	0.943478
bta-m0500	CUGCCCUUCAUGGAGCACAUACUGUUGACUGAUUUUAGUCAAGCAAUGUUCCUCCCUGGUGGGGAU	22.3	66	33.7879	48.4848	0.696875
bta-m0501	CUACAGUCCAUGGGGUCGCAACGAGUGGACACUCAGUCGUGUCCGACUCGUUGCGAUCCCACUUUCACUUUAU	40.7	73	55.7534	53.4247	1.04359
bta-m0502	AAAUUGUAUGUAUAUGCUGUUUCCUAAGAAAGCAUGCCAAGCUUUCAUAGGAUUAGUAAACAAAUACUGGAG	19.6	72	27.2222	33.3333	0.816667
bta-m0503	CCUAGUCACAUUGGGCCACGCCUCCUACCGCUUCAUUUUAAAGAGUGAGGGUCAGCGGGCGUUCCUGUUGUGCUUUC	26.5	77	34.4156	54.5455	0.630952
bta-m0504	ACUAUUUUAUAUGUGGUAGCUGUAGUGAAGAGAGGUCAAAAAGCUCUGUAGAGGUCAAAAAGCUCUUUACACUAAAGACUACAAAGUGAGGGGUGGA	25.9	97	26.701	39.1753	0.681579
bta-m0505	CUGCAAAGAGUUGGACACGACUCAGUGAUUGAGCAGUAACAACAAUAUUCAGUUCAGUUCAGUCACUCAGUCAUGUCCAACUCUUUGUGA	46.2	90	51.3333	42.2222	1.21579
bta-m0506	CUGCUAGUGUGGGGAAGUCACAGUGUCCAUCUCCUAUACCAACAUCUAGAUGGACGUUGUGACUUUCCCACACUAGACAC	48.8	80	61	48.75	1.25128
bta-m0507	UGGUCCAGUGGUUAAGACUCUGUGCUCCCAAUGCAGAGGGCAUGGGUUUGAUCCCUGGCUGGGGAACUAAGAGUCCACAAGAUC	28.4	84	33.8095	53.5714	0.631111
bta-m0508	GUAAAUAUUGUGUUGGCCAAAAAGUUUGAGAUUUUCCAUAAGAUGUUACAGAAAACUUCGAAUGAACUUUCUGGCCAACCCAAUAAUAUU	26.9	90	29.8889	32.2222	0.927586
bta-m0509	CUUCCAGUCUCUCUGUCUUGGCUCCGGCAGCCUCAGCUAGAGGAUACAAACAAUCUGGGGCUGCCGAGCUGGGCCUGCUGGGAC	37.1	84	44.1667	60.7143	0.727451
bta-m0510	GAUUUAUGGUUUUAGAGAGGUUCAUUUGCAGAGGAAAUCUGAAUGAGGAGAUGGUCUGGUCUGCAGAAAGACAUUCCAAUGAACUGGUUAGG	20.1	92	21.8478	41.3043	0.528947
bta-m0511	CACAGCUAGAAUUAGACCAGCAUUUCUCAAACUUUCUUUUUAUUUGUGAGAGGAGUGGGAGAGUACUGUCAAUGCUGU	18.8	78	24.1026	39.7436	0.606452
bta-m0512	CCUCCGCUUCCAGUCACCCUCGCCUCCCACCAUCCCAGCGGGAGUUGGGGGGGACUGAACCCGGCCUCGA	29.1	70	41.5714	70	0.593878
bta-m0513	UUUCCCUGAGCAGUUUCCUUUCUCAUUCUAGAGCUGUUCAGGCUAUAGCCACAGAAGCUGUAGCCUUCACAGCUCUGUGCAUCUUUCCGU	31.7	90	35.2222	47.7778	0.737209
bta-m0514	UGUUGGGGUUCUUUUGUUGGUGGUGAAGUUUAUUAAACUUUACUAAAAUCAACAAAUUUCCAAGGG	19.6	66	29.697	33.3333	0.890909
bta-m0515	GUGCAGAGUUAAGGAUUAAGGAAAGAGUUUGGAUUUUGGAGUAAUGAGGACUUAGACUCACAUCUUAAUUCUUCUAAUUAAUAGCAG	18.8	87	21.6092	34.4828	0.626667
bta-m0516	GGAAGCCUGGUGGGCUGCCGACUGUGGAGUUGCACAGAGUCAGACACAACUGAAGCAACUUAGCAGCAGCAGCAGCAGCAGAACAAA	31.6	87	36.3218	55.1724	0.658333
bta-m0517	CCCCUCCUGUAAAGGUGGUUGUCAUUUGCAUUUAUUUUAAGCAGGUAACACACAAAUGGAAUUGAGGAUUAUCUUCAGGCGAUC	20.2	84	24.0476	40.4762	0.594118
bta-m0518	ACGUGGUUGGCAGUUUGACUUUGGCCUGCUCCCUUGCAUUGUCAACCGAGGAAGACAGAAAACAAAGACCAGACUUCAACCAACCAUUU	27.7	89	31.1236	47.191	0.659524
bta-m0519	UGGGCUGAAGGCAGAGGCCCCUGGCCGCCGGGCCCCGGCCGCCGCGCCGGCCCCCUGCGGGCUGGGGCUUCUGGACCGCCCG	55.6	82	67.8049	84.1463	0.805797
bta-m0520	CCUGGUGGUUUAGUGGUUAGGACUCUGUACUUCCAAUGCAGGGGACAUGGGUUCUAUCCCUGGUGGGGA	20.6	69	29.8551	53.6232	0.556757
bta-m0521	CAAAGUCCUACUAGCCACCAAAUCUAGGCUGUCAAGGGAUGUGUCUUCUUGGUGGCAGCCACAAAAACCAGGACACCA	22.5	78	28.8462	50	0.576923
bta-m0522	UAGUUUAUGUUGCAUUUUAUUGUCUGGAUUAUACUGUUAUGGAAGGAUGUCCAUGAUUACUGUAGAUUUGUAGAAAGCAAGGUGAAGAA	23.2	89	26.0674	32.5843	0.8
bta-m0523	CGGCCGCCUCUGCUCGAGGCCCGUUGGCCCCGAAGGGCGUCGCCUCCCCACGGAGCCAGCACUCGCCUUCCACAGACAGCCC	32.8	82	40	74.3902	0.537705
bta-m0524	UGGGGGAGCCUGGUGGGCUGCUGUCUAUGGGACACGACUGAGUCGGACACAACUGAAGCGACAGCAGCAGCAGCAGCAGCAAGAAAG	25.7	87	29.5402	59.7701	0.494231
bta-m0525	AUAAGUCAACAAAGGAGAUAAAAUGAAGCAUAAAUAAUACUUGCGUGUGCUCAGUUGCUUCAGUCAUGUCCAACUCUUUGUGAUCCCA	19.6	88	22.2727	37.5	0.593939
bta-m0526	UAAGCAGUUUCUUUACUGUCUGAGCCACCAGGGAAGUUGGAGGAGGGAAGGACUUCUUUUUUUGUUGUUUUUUAGAUUGAAGUAGGGCUUC	19.9	91	21.8681	41.7582	0.523684
bta-m0527	AACAGCGUGCAGAGAUGAAGCACUGGAGCAUGACCAGCAGGGAGUCAUCUGCUGCUGCUUUCAUCCUCGCUGCUUCCAUUUCAGAAGGCUGUUC	37.5	94	39.8936	53.1915	0.75
bta-m0528	CCCUCCUCCCCGCGACCCCGGGCGGCGGCGGGGCCCGGGCUCCCGGAGCGCGGCCACCGCCCGCGGUCCUUCACUCACCUG	45.1	81	55.679	83.9506	0.663235
bta-m0529	CGGCGUGGACGCGAGAGCCUGGACAGGAGAGCGGGAGCGGGCGGCCUGGGCCUGGACUGGGCGGUGUGGCCGCGGAG	30.9	77	40.1299	77.9221	0.515
bta-m0530	GUGGCCCACUUGGGGCCUCCUGGGGGACGCUGGCAUGGUGGGCACAGGCUCUCCUGGGAGGCACCCUGGCAGCGGCA	43.9	77	57.013	72.7273	0.783929
bta-m0531	CCAACUUGUUCUUCAGGAUCUUCUGAUUGUUCAAUGAAAAGAGAUGGACAGUAGGUGCAUCCAGGGAUAAGGGUG	19.5	75	26	44	0.590909
bta-m0532	GAUCCCCUGGAGAAGGGCUUGGCAACUCACUCCAGUGUUCUUGCCUGGAGAAUCCCAUGGAGAGAGGAGCCUGGUGGGUUACAGUCCAUGGGGUCG	40.2	96	41.875	58.3333	0.717857
bta-m0533	UGCUGGGCUGGGUGCGAUCUCACUGGAGAACGACAGUUCGAGGGAGCAGAGCGGCCAGCGGGCC	27.5	64	42.9688	67.1875	0.639535
bta-m0534	AGUGAGUCGUGCGGCCUCCAGGCACCAAGGGGCACAGGACACUGCAGGCCACACCCUGUGUGACCUGUGCUUCCCUGAAGCAACCACC	35.1	88	39.8864	63.6364	0.626786
bta-m0535	GCCCUUCCAACUCGUGAGAUGGGAACAAAGGGCCUCCAAGUAUACAGGGUCCUGGGUGCCCUUCCAGCUCAUGAGAUGGGAGGG	42.8	84	50.9524	58.3333	0.873469
bta-m0536	GGCGAGCAUCCCCCGCGGGGCCCGCGCGGGCUUCUCCACCACGCGACGCUGGGCCCCCGACGGGCGCUGACGGGACGACGUCCGGCCG	42.6	88	48.4091	81.8182	0.591667
bta-m0537	UAUCCCAACGGCCGGGAGGGCAGCAGGGGAACCUUCGGGCAGAGGUCCCGGCUGUCCCGACCCGCGCGUAUCGGGG	39.5	76	51.9737	72.3684	0.718182
bta-m0538	UUCACCAGAAUCUGGGGCUGUGGCAGUGGAAAGCGAAGAGCAGCCCGGCGUUACCCUUGCUGCUCUGCCUGCUGCUACGUGGCAAGGAGAAGGCUGGAA	41.5	99	41.9192	59.596	0.70339
bta-m0539	AUGCCUCUUCUCGCCCGUUGACCAGGCGGAGGGAGUAAACUCGGCUCUCCCGGCGUGCCCCGCGGGGGGGCGGGGCCG	37.6	78	48.2051	74.359	0.648276
bta-m0540	UUCCCCGGCUCCCGGGGCCGGGAGCGGCGCUCGCUCGCGUCUCCCCGCGCCCCGAGCCUCACGC	36.9	64	57.6562	82.8125	0.696226
bta-m0541	GAGUCUCACACCCGGCGGGCGCGGCGGGCCGAGGGCGGGCUGGGCGCGAUUCAGCGGGCGGCGGGCUCU	38.6	69	55.942	81.1594	0.689286
bta-m0542	UUCUGAGGUGAUUUUCACGCGUUGCUCCAGAGUAUUCCUCCGUUUAGCUUAAAUCUGGAGGGCAAAUCUGGACCUAGAGUUACAUAAAAC	20.6	90	22.8889	43.3333	0.528205
bta-m0543	ACUGCAAAGAGAUCCAACCAGUCCAUCCUAAAGAAAAUCAACCCUGAAUUUUCUUUGGAAGGACUGUUGCUGAAGCUGUAG	26	81	32.0988	41.9753	0.764706
bta-m0544	GAAAAUGAUUACUACUCAGGCUGUUUCAUCUAGUAAAACGCUUGGUCCUGGGUGAAAGGGCUUGAGUAUUGUGGUCUC	33.2	78	42.5641	43.5897	0.976471
bta-m0545	AUAUAUAUAUAUAUUCAAUUCACAGCAGAGAUUUACAGAAAAUAUCUGCUGUGAAUUGAAUGCACUUUAUUAU	27.2	73	37.2603	24.6575	1.51111
bta-m0546	AAUGGUUGGAUGGCAUCAUUGACUCAAUGGACAUGAGUUGGAGUCGACUUCAGGAGUUGGUGAUGAUGAGGAAAGCUGUG	21.4	80	26.75	46.25	0.578378
bta-m0547	GAUGGUUGGAUGGCAUCACUGAUGUGAUGGACAUGAGUUUGAGUAAACUCCAGGAAUUGGUGAUGGUGAGGGAGGCCUGA	18.8	80	23.5	48.75	0.482051
bta-m0548	UUGCAAAGAGUUGGACGACUGAGUGACUAACACUAUCAAGAAAGUAAAAGUCGCUCAGUUGUGUCCGACUCUCUGCAGC	41.1	79	52.0253	45.5696	1.14167
bta-m0549	CACAUGCCAUCAUGAAGAAGACCUUGAUUCUAAGGUUAGACCAAGCUUUAGUCUUAAUGUCUCCAUUAUGUUAGAUGU	19.2	78	24.6154	37.1795	0.662069
bta-m0550	AUAGUUGAUUAAGGGUUUCCCUCAUAGCUCAGUCUGUAAAGAAUCUGCCGCAGUGCAGGAGACCUGGUUCGAUCACUGG	22.1	79	27.9747	48.1013	0.581579
bta-m0551	GAAUUAUAAAUUUGGACUUGACAUUGCAUGUUUAUAAACAUAUUUCAUAUGUAAACACAGAAAGUCAAGUCCAAAUUUAGAAUCU	26.9	85	31.6471	25.8824	1.22273
bta-m0552	AAACUAUACUUUACAGUGGAACUAGAUUUGUGUCUUCUGCUAGCAUCCAUGACAGGCUGAUUUGGUUAACUUGGAAGUAGAGUGA	18.1	85	21.2941	38.8235	0.548485
bta-m0553	UCAACAGAGUUUGGUGUUUUUCUCUGCUUAUUUAAUCUAUUCACAUACAGUAGUGAAGUAAGAGGAAGAUUAGAUUUUACCAACUAGGGUUUUGAC	18.3	96	19.0625	33.3333	0.571875
bta-m0554	UGUCUGUGAGCGUUCACACUGUGUCACCUGGGCUUUGGACAAGGACUGAAGCGCUCCCUCCUGAUGACCUGGGUGACUCAGCCCGGAUGCAGCUGCAGCC	35.5	100	35.5	60	0.591667
bta-m0555	CCUGCAUAUGGAUUUCUCAGGAGGCAGGUAAGGUGGUCUGGUAUUCCCAACUGUUUAAGAAUUUUUCACAGUGGGAAGUUCUGAAAAAAUGUGGA	20.9	95	22	42.1053	0.5225
bta-m0556	CCCGGGACGCGUCCCGGAGCCAGAGUCGCGGCCGCAGCGCGGAGCCUGCUGUCCCGCCUCUGACCAGACCGCCCGCC	33.2	77	43.1169	79.2208	0.544262
bta-m0557	ACAGCUCCUGGUUCCUCACUUUCAUGGGCAGCCUCGGUAGAAGCUUAAUUCCUACUACGGCUGUCCCUGAAGGUUGAUCCCUGCUCA	33.1	87	38.046	52.8736	0.719565
bta-m0558	AAAUAUGUGUCUGUGUGUGUGUGUGGUACCCGGCUGGUGAGGUACUCUGAUACAUAUAAAGGGUCAUAUGAUU	22.6	73	30.9589	42.4658	0.729032
bta-m0559	GGGGUCACUGUCUUCUAACUGGAGUGGACGUGUGUCUGUCUGAGUGGACAUGUGUCCAUUCUCUUAGGAGUCAGUGUCUUCU	41.8	82	50.9756	50	1.01951
bta-m0560	CAGGCCAGAGUCAGGACUCUAUUUAUUAUCUAUACUCCAUCCAACUUCACUCUAAUGGAGGUAAAAGGAGAUCAUACUGAUGCCUC	18.7	86	21.7442	41.8605	0.519444
bta-m0561	GAGGGAGCUUGGUGGGCUGCUGUCUAUGGGAAUGAACAGAGUCAGACACGACUGAAGCGACUUAGCAGCACCAGCAGCAGCAGCAGCAGAGUAGCCUG	32.9	98	33.5714	57.1429	0.5875
bta-m0562	CUUGGCACCUUGAUUUAGUUAUGUUUUCCAGUUUGUGCUUUAGUUUUGCUGUUACUGGUAGAUAUAAUUCUUGGUUUCCUUU	20	82	24.3902	34.1463	0.714286
bta-m0563	UGAGUAGGAAAAAUUCCAGGGAAGUGCUAGGUACUUCUAAAUUCUGCACUAAAUUCUGAUUUUUCCUAAGCCUC	19.9	74	26.8919	37.8378	0.710714
bta-m0564	UGAGCUGGCCAAAAAGUUCAUUGAUUUUCCAUGGUAUAAGAAAACUCAAACGAACUUUUUGGCCAACCCA	25.2	70	36	38.5714	0.933333
bta-m0565	AGGCUCACGCAGGGCUUCUGGAUGGAACCAGGAAGCUUGUAGUUCGGUUUGGGAGUGGGCCUGAGGCG	26.3	68	38.6765	60.2941	0.641463
bta-m0566	AGUUGGACACAACUGAGUGACUGAACUGAAAUAUGUUCCCAAGUACCUUUCAAUACAGUCUUCCACGGUGGCUCAGAUGGUAAGGCA	20	87	22.9885	44.8276	0.512821
bta-m0567	CGCCGGACCCCGCUGGGCGUCGGAGGCGCUGCUGUUGAGCCUACUGCGACCGAGGCUAGCGUCUUGGACUGCACGCCGCUCCCGC	32.5	85	38.2353	72.9412	0.524194
bta-m0568	GUUUUUAAGUGUUCAUGGGCUUCCCUUGUGGCUCAGCUGGUAAAAAAUCUGCCUGCCAUGUGGGAGACCAGAGUUCGAUCCCUG	21.9	84	26.0714	50	0.521429
bta-m0569	UUCCCAUGAAGCAGGGAGGACUCUGGCUCACGAAUCAAAUAUGUGAUCUCUAGAGACUGAGUUUACACCCUUCUGUUACUAUG	18.3	83	22.0482	44.5783	0.494595
bta-m0570	CACGGUGUCUGGGAGCUGGCCAGGCCGUGGUUUCUAGGGGUGAUUCAACCUGGUCAGCCUCCUCCAGAGCACCAUG	35.3	76	46.4474	61.8421	0.751064
bta-m0571	AGAGCGCGGGGCAGCCUCAUGUCACCGGCCGUCGUGUCACCAUGGAGCAAUGGCCGGGGGCAGGGUGGGCUGCAGUGACCGUGAUGCUGGCCGCGCAGA	50.2	99	50.7071	69.697	0.727536
bta-m0572	UGGCUGAGGGCAGAGGUGGACGUGUUUGCUCUGAUAGCUCCUUUCCGAUGACACGCCUGCCUGAGCCCCCAGUGC	31.5	75	42	61.3333	0.684783
bta-m0573	GAUAUCAUCGAGGUAUCAGUGUGGAAGUGGUGGGUGCUAGAACCACUUUGGAUCCUUGGUUUGCCC	18.1	66	27.4242	50	0.548485
bta-m0574	CUAGGAAAUGAAAUCUCAGAGAAGUCAAGCAACUCUCAAACUUCAUACAAAGAAGAAGUGAGCAGGCUGGAUUUGAACUUGGAUCUCUCUGCCUGC	21.3	96	22.1875	42.7083	0.519512
bta-m0575	GAGAAUUGCUCCAGCGGGGGGGCUCCGGGAACCAAGCUUUUACAGGAAUUGCACAGUCUGGCCACGACUGCUUCUCACGCUUGCCUAGGCUCG	25.1	93	26.9892	59.1398	0.456364
bta-m0576	CGUUGCGCGUCCCGCGGGGGGGGGGGGGGGGCGGGAGACUGGGCUCCCUCGCCCCGGGGCGGCGGGGCUGAAGCGCUGCC	49.9	80	62.375	85	0.733824
bta-m0577	CAUGGACUGUAAACCCACAAGGCUUCUCUGUACAUGGAGAUUCUCUGGGCAUAAGAAGCUGAAGUAGGUUGCCAU	18.5	75	24.6667	46.6667	0.528571
bta-m0578	GCAGUUUCACCCCAGGGACGCCAGACCUGGUGGCGGUGGUUUAGUCACUAAGUCACGCACCAACUUCUGUGACCUGCUUGUAGCUUGCC	26.3	89	29.5506	57.3034	0.515686
bta-m0579	CGGUAGCGGGGACGCUCCGUGCCUCCUGCAAGCCGGUUAGGAUGGAGCAGGGAGGUUUGAACCGGUCCGGGAACGCUGGAGCCGACCCUGGCC	38.6	93	41.5054	68.8172	0.603125
bta-m0580	UCCUCUGAUGCUAGAGCAGACGACUCAGAUACCGCGAGAGGAGGGGAGCUGCUGUGUCUGAGAAUCUGCUUUAGCCCCAGAGAG	40.4	84	48.0952	55.9524	0.859574
bta-m0581	UUCAAGAUGCAGGGGAAGGUCAGCCAGAACCAGUGCAAGUGAUGGAUCUGCUGUCUUCCCCACGGUAAUCCAGAAU	28	76	36.8421	51.3158	0.717949
bta-m0582	CAAAACUCUGUAAUGAUCAGAGAGAUUUGGCCUCCCGGGUUAGAGCCCAAAGUCAUUUUGACUCCUGAUAACAUUGCAGAGAUGUC	28.3	86	32.907	44.186	0.744737
bta-m0583	GAGUUUGCCCAGACUGUGGUAGAGCUCUCUCUCCUAAAGCAAGCCAGGAUGGAGAGUCUCCCAGAUCAGAGCGAGACCGGAUGGCUUCUGGGAUUCG	32.2	97	33.1959	55.6701	0.596296
bta-m0584	AUUUCAUUUAGUAUACUGCAUUCAGGAUCCAUCCAUGUUGCCAUAAAGGAUGGAUCUUGAACGCAGUAUGCUAAAUGAAUC	47.6	81	58.7654	37.037	1.58667
bta-m0585	AAUUGAGUUCUAACACGGCCUUGGAUGUUUCUGUCCUAAAUAGCUGACAUUGCAUCUUCAAGACCGUGUGAGUAAUCCUGA	21.7	81	26.7901	41.9753	0.638235
bta-m0586	GCUCAGCUGGAGGCUGGAGGGGAGCCAGUGCACAUGCCCCACAUUCUCUGUGUGACCUGCACUCUCCUCUGUCACUCUGCUCAG	28.7	84	34.1667	60.7143	0.562745
bta-m0587	CGGCGACGGCUGCAGGGCGCUCCCGCCGUACGAGAAGCCCGCGCCCGUCGGCUGGAAGGUGCUCACCGGCGGCGCCU	38	77	49.3506	77.9221	0.633333
bta-m0588	CCUGAAAGUAUCAUAAAGAGUCUUGUGUGUGUGUAUGAAGUCACUCAGUCGCGUCCGACUCUUUAAAUAGUCUUAG	18.1	76	23.8158	40.7895	0.583871
bta-m0589	AAGCAGUUGUAGGUAUCUGAUGAACUGAUACCUGAUAUCUGAUGAACUGAUAUUUAGGUAGGAGCAUCUGUCAGGUUUUCCUUCAGUUUUGUUG	24.2	94	25.7447	38.2979	0.672222
bta-m0590	UUAAUCAUGUUUUGGCUUCCCUGGUGGCUCAGACAGUAAAGCAUCUGGCUGCAAUGUGGAAGACCCAGGUUUGACUCC	19.2	78	24.6154	48.7179	0.505263
bta-m0591	CUAUUUAGUACUGGAUUUGAUUUUGCAAAAUCAUGAAAGAAGCUUCCAAGGAUCAGCAGAGUCUUCUCAGUUUCUGAUUGGC	18.4	82	22.439	37.8049	0.593548
bta-m0592	UGGUGCUUUUUCUGGGGCUUCCCUGGUGGCUCAGACAGUAAAGAAUCUGCCUGAACUGCUGGAGACCCAGGUUCGAUCCC	27.2	80	34	55	0.618182
bta-m0593	UUUCAAAAUGUAUCAGUAAGAUCUUGUUCUGAGUAUUCAAAUCGAGGUCAGGACAAUAUUCCUCUGACCAGUUGAAAC	18.4	78	23.5897	35.8974	0.657143
bta-m0594	GGGCCAAAUUCCCACAUGUGAAAGAUGAGGCCAUUGGGAGAAGAAAGAUUAAGUGAGAUGCCCAUGGUCUUAUUGCUAACAUAGAGCUGGUAC	23.2	93	24.9462	45.1613	0.552381
bta-m0595	UGGGUGCACACACAUACACAUACUUGGACUUCCCUGGCGGCUCAGAUGGUAAAAGCGUCUGCCUACAAUGCGGAAGACCAGGGUUCAAUCCC	24	92	26.087	53.2609	0.489796
bta-m0596	GGGUGUUUUCCCAGAAGAGAAGGAGAAAUUGCCCUCUUCAUUCUGAAGGUAAGAAUCUGAAGCGGAAAAGGCAAUUGUCCUUCUGACUCAUCCUCCCA	28.3	98	28.8776	45.9184	0.628889
bta-m0597	AUGUUGGCCAGGCUGCUCUGUGUGAUGAGAGCUCCCCUCAUCGGCAUUGGCUCUGGCUGGCCACCAG	29.2	67	43.5821	61.194	0.712195
bta-m0598	UGUGGAAACGUACCAGGGACUUCAAGUCCACGGCAGAUGCCACAGCUGGCAUCACUGUGGGCUUGGGCCAUCACUUUCUGCU	36.4	82	44.3902	56.0976	0.791304
bta-m0599	GUUGGCCUAAUGGAUAAGGCGUCUGACUUUGGAUCAGAAUAUUGAGAGUUUGAAACCCUUCGUGUUUAGUUUGGGCUUCC	18.6	80	23.25	43.75	0.531429
bta-m0600	GGCUAUUUUUGAGUUGGCCAAACAGUUUGUUCGGGUAAUGGAAAAACCUGAACAAACUGUUUGGCCAACUCAAUACUUUGCA	49.8	82	60.7317	40.2439	1.50909
bta-m0601	AUGGUGCAGUGCAGUCAGCCCUUUGUAUCUUCAGGUUCCACAUCUGUGGAUAUGGGAGACUGAUUGUAUUGUGAAUU	30.9	77	40.1299	44.1558	0.908824
bta-m0602	GUGCUCUCAGUGCAGGGGGUGAGAGUUCAGUCCCUCGUCCAGGAACUUAGAUUCCUACAUGCCACAGGGUGCA	22.2	73	30.411	56.1644	0.541463
bta-m0603	AGAAGUCUGGUGGUCUGGCCUAGGGGAAUAUGCUGCAAGAGGGGCUUGCGAGUGUGACCCGAGGCCUGACCCUUUUGGUGUGGUG	34.2	85	40.2353	58.8235	0.684
bta-m0604	CCAGGACAUGAAUCCUUGUGAAAUGAUUCAAAUAUCUUAGUGCUCAUAUCUCAAGUGGAAAGGAUGUGUGUACCAUGGAUACAACUCUACU	18.4	91	20.2198	38.4615	0.525714
bta-m0605	CUUCGGCUUCAGGAAGACGGGCGGCCGGGGUAGGCAGAUCGCUUCUCCCAGCCGCCUGACGUCCGCGCUGGAGUCUG	40.9	77	53.1169	68.8312	0.771698
bta-m0606	CAGGACAGAAACUGGGGAGUCUCCGAGCCGCGGAAGGCGGGUAGACCGCCUACGUCGGCGCCCCCGCUCCGGGCUCCGACUCCUCCAGAAGCUGCGAAG	50.4	99	50.9091	69.697	0.730435
bta-m0607	ACUCUCACACCAUCCUCAGCAGUAGGGACUCUGAUGCCCAACAAGAGCCAUACUCCUCUGAGGACCACUGUGAGGGG	32.2	77	41.8182	55.8442	0.748837
bta-m0608	AUUCAUGCUUUUUCCAGCAUCUCCACCAUUUAGUGCCCUUGUCUUCCUGCUGGGUGGUUACUGAGACUGGCAAAUGCACUAAU	21	83	25.3012	45.7831	0.552632
bta-m0609	UUCUCAGGGAAACACGGAAUUCCUUGUUGGAGGAGAGCGAACAUCACCGAUAAGGAACUCUGCUUUUACUGUAAC	22.1	75	29.4667	45.3333	0.65
bta-m0610	GUAGGCUAUCUGUGUUUUCUAACUGGCUUUACCCGAAGGAAAAUUAGACUUUCCUAUUUUCACAACAGGAGUUAGUUUUGGAACAUGGAGCAAAG	23.2	95	24.4211	38.9474	0.627027
bta-m0611	UUACAUCUGGAAGUUAUUGGUUCAGGAACUGUUGAAGCCUAGCUUGAAUGAUUUUGACAAUUACCUUGCUAGCAUGUGAA	18.5	80	23.125	37.5	0.616667
bta-m0612	CAAUCCAGUAUUCUGGCCUUGAGAAUUCCAUAGACUGUAUAGUCCACGGGGUCGCAAAGAGUCAGACACUACCAAGGGAUUU	20.5	82	25	46.3415	0.539474
bta-m0613	AUUCUUUGCCAACUGAGUCAGUAGGGAAAUGACAUAUAUAUGGAAUUCCCUAAUGGCUCAGUCAUUAAAGAAUC	30	74	40.5405	36.4865	1.11111
bta-m0614	AUGGCUGGAUGGCAUCACCGACUUGAUGGACAUGAGUUUGAGUGAACUCCAGGAGUUGGUCAUGGACGGGGAGGUUUGGCAUGCUGCAGU	24.5	90	27.2222	53.3333	0.510417
bta-m0615	CCGGCCCUUGGGCGAGCCGCGCCGGGCCGCGAGUCUUUCGCUCGCUCGGGGCACCCGCAACAAGUGGCCGC	39.4	71	55.493	77.4648	0.716364
bta-m0616	GUGGCAGGGCUGGUCUGUAGGAACUGCUCAGGCACAUGAGACAUGGAAACUCUGAUCACUUACCAAGAGCAUUUUUUCUCGCUCCGGCUUUCAGGUCUG	23.4	99	23.6364	51.5152	0.458824
bta-m0617	CCCCGGCGACCCCCGGGGCGGCUCGGGGCGCGCGGGACCCUGGAAGUCGAGCCGCACGGCGUGGGGGGUGCGGGGGG	46.9	77	60.9091	85.7143	0.710606
bta-m0618	CUGGUCAUGCUCUGUCUGCCCCUCUGGGCCCAUCUCUUGCAGCCUCUGUCCCCUGCCCUGGGCUCCCGGGGGACAAAAGCAUGUGGUCACUAGC	33.7	94	35.8511	63.8298	0.561667
bta-m0619	CGCCGCGCGGUGCCGCCUCCGAGCUGCUGAGGCCUUCCGCGCCUGCGCGGGUUUUCGGCGCUCGGCGCCGGCGGUGCGGGCU	52.9	82	64.5122	80.4878	0.801515
bta-m0620	AAAAGGAAGCUCGAGUGCUGAAGUGACCUUCUGAGGUUACAGCUGAAGAGGAGGGCACUGGGCACUUGAACUCCUGACCA	32.7	80	40.875	52.5	0.778571
bta-m0621	CCGGUCACUUCCCGCGGGAGCCGCGCCCCCGCCUUCCGCUGCGCAGACAGUCCCGGGCCCCCGGCACCGCCACCCCGGG	28	79	35.443	82.2785	0.430769
bta-m0622	AUGAUGCCUAUUGCAAUUGGAGUUUCAGGAAUGAUGACCAUCAGGGCUUCUGUGCUGCACCAUUCCAAGGGGUGUCAUC	21.1	79	26.7089	48.1013	0.555263
bta-m0623	AGUCCCGGAGGACUCGCGGGCGGUGGAUGUUCGGAGCAGCGAGAAGCCGCACCUCCCGCCUCCAAGCUGUUUGUGAUUUCCUCCCGGGGC	45.7	90	50.7778	66.6667	0.761667
bta-m0624	CCAUGGGAUUGCCAAGGGUCAGACAUGACUGAAGACAAACACUUUCACUUUCCUCCGUUGUGUCAGACCUACAUUUUCCCUCAC	22.8	84	27.1429	47.619	0.57
bta-m0625	UCCAGUGGUUAAGACUCUGCACUUCUGCUGCAGGGGACGUGGGUUCCAUCCCUGGUCGGGGAACUAAGAUCCUCUCAUGCUGUGGUGUAGCCAAAAAUAU	30.1	100	30.1	52	0.578846
bta-m0626	GGCCACGGAGCUCCUGGAGCGUCCGGCCUGGGAAUUUAGGAUCGGAGGGUGUAGAGGACCCCCUGGCCUUGCGCUCUGGAAGCUCCUGGU	46.5	90	51.6667	65.5556	0.788136
bta-m0627	AUUUUUUUUUUUUUUAGCUCAGGUGGUAGAGAAUCUGCCUGAAAUGCAGGAGACCUUGGUUGGAUCCCUGGGUUGGAAAGAUCCCCUGG	24.8	89	27.8652	44.9438	0.62
bta-m0628	AACUGAUGAGACUAUACUUGGAACAAUUGUGACAGAGAAAUACAACUCUGUGCGCACUUUUGUUUUCCAAGGGUAGGUGUGUCUGGA	27	87	31.0345	41.3793	0.75
bta-m0629	GCCUGAUCCUAAGUGGAGCAACUGAUGAAAGAAAGCUCAAGCUGCAGCCUACGAAUUUCUUUUUAGUUUAGUGUACUUAGGAUAAGGGGCA	28.1	91	30.8791	42.8571	0.720513
bta-m0630	CUCCGCGGCACUUCCUUGCGUUCUGGCUGGCCAGGGACGGCCCGGCUCCGCCCUCCCGCGGGCCUGGGACGCAGCAGCCUGGCU	38.9	84	46.3095	76.1905	0.607812
bta-m0631	GAGCUACGCGUGUUGCGGCGUUAUCGGCUGCAGCGGCGCGAGGACUAUACGCGCUACAA	23	59	38.9831	62.7119	0.621622
bta-m0632	CUCGGCCGGGCCCUCCGCGUCGCCAGUUUGUGAAUGAGACGCUCAGUUUCUCAAUGGAGCCGCGGGGGGCUCGGGCGGGC	48.1	80	60.125	70	0.858929
bta-m0633	UCAUUCAUCUUGUUGCAUGAUAUCAAUAGUACAUAAACAGUAUUCCAUUGUUUAUCCAGUCACCUGUUGAUAGACAUACAGGUUGUUUCC	19	90	21.1111	34.4444	0.612903
bta-m0634	CAGCCACGUUCAGCAAGGCAGGCUGUGUUCUGCACCGCUCUGGGAAGUCACAUACACAGAGAUGUAGAUGGAACUUUCCAGAGCUGUGCAGCGUGGUAU	48.1	99	48.5859	53.5354	0.907547
bta-m0635	CGCGGCGUGCUCGGCGGCGGCGGCGGGGCGGGCGGGGGCAGGCGGCGGCCGCGAAGCGCGGCGCCCGGGAGCGCCUCCGCGG	50.4	82	61.4634	91.4634	0.672
bta-m0636	GUGAUGACGGCGGUGCUUGGUCCCAUCUCUGAUCUGGAGUGGCCGGGCUGGGACUGGACAUCCGUGGGAAGUGCUUCUUCAAGCAAAGCCUCUUGGCU	33.3	98	33.9796	59.1837	0.574138
bta-m0637	CGAUGUAGUGACUUGGGGGUGGUAGCAGCAGAAGUUGUUAACAGAUUCUGCUGCGGCUGCUGCUAAGUCGCUUCAGUCGU	44.8	80	56	52.5	1.06667
bta-m0638	CAGAUUCAAUCCCUGGGUCAGGAAUAUCUUUUGGAGAAGGGAAUGGCAACCCACUCCAGUAUUCUUGCCUGGAGAAUCCC	28.8	80	36	48.75	0.738462
bta-m0639	AGGGUUUUUUUCAAUGAGUCAGUUCUUCGGAUCAGGUGACCAAAUAUUGGAGUUAAUACUUGACUAUUAGCAUUUGAUACAGCUGAUCACACCC	18.8	94	20	38.2979	0.522222
bta-m0640	CCAUAGGGUCACAAAGAGUCAGACACGACUAAAGUGACUCAGCACAGUCACUAGUCAUGUCCGAAUCUUUGCGACCCCAUG	38.5	81	47.5309	49.3827	0.9625
bta-m0641	GCAGGCAGAGGUGGGUUCCGCUGGAUGGCCACGGCUGAUGGGAAUGCAAGAAGGACUGACAGAGACGCAGCUCCAUCUUUUUCACCUUGAGAAGUUC	25.1	97	25.8763	55.6701	0.464815
bta-m0642	CGGUCCCAGAGUUCCUCACGCCGGGUGAGCAGGAGCUGGGGUUGAGAGAAGCGUCUUGGCGUGAUGGUGAAACAGCAGGGGAGU	25.2	84	30	61.9048	0.484615
bta-m0643	GGUCGGAACUGGCGGGGGUGGAGCCGAGCGGGUGGGGGCGGUGCUGGGUCGCGCCGGGCCUGGGGCCGAGG	32.4	71	45.6338	81.6901	0.558621
bta-m0644	CGGUACCUGAAAAGAUGGUUGACCAUAGAACAUGCGCUGUCUCUAUGUCGUAUGUAAUGUGGUCCACGUCUUCUCAAUAUCA	28.9	82	35.2439	43.9024	0.802778
bta-m0645	GUCCUGCACGCUCGGUGUGCGCGGCUGCGGGAGCGAAGGCUCGGCGGUUCGCUGGAGUGCGGCGCCUGCGGGCUGGGCGGCGGCCGGCC	45.4	89	51.0112	79.7753	0.639437
bta-m0646	GUGGGCUCGCCGGGCUGCCGCGAGCGUGCGGGCCGCGCCGGGCAUGUCCUAGGCGGCGGCCCCGCCCAGCGCUCGGCCGGCCGGGCGGGAGGGCCGGG	61.8	98	63.0612	86.7347	0.727059
bta-m0647	CACUGGACGUGUGUGUCAGAGGAAACUCUGGAGAAGGCAGCAUCACUCAGAACCUCUAGGGUUUUCCAAACAUAAUGUCCAACA	29.5	84	35.119	47.619	0.7375
bta-m0648	AUUUUUCCGAGUUUUGGAACAUACAGGUCUAUAGGAAAACAAAUACAUUUACCUACUGUUGCUGACUGUUUUAAAACUUUCAUUUAA	18.1	87	20.8046	29.8851	0.696154
bta-m0649	UCCAAAGCAAAUGAGUUUCGAGGCUAGAGUUAGCUAAAACUGACUCUAGCCUCGAAACUCUAAUAUUUUGG	42.1	71	59.2958	39.4366	1.50357
bta-m0650	GCCCCGCGUCCGCCCCAGCUCGGCGGGCGCCGCCUCAUCCAAGCUCCGGCCGUCGGGGCCCGCCGCGGCGAAGUGGGCGGCUCCCCGGGCGCC	50.7	93	54.5161	84.9462	0.641772
bta-m0651	GUGCUACAGUCUAUGGGGUUGCAAAGAGUUGGACACAACUGAGUGACUAACACACACACACGUGCAUCUUUGAGCAGUUUUAGAGACCUGCA	20.4	92	22.1739	46.7391	0.474419
bta-m0652	UUGAGCUGAAAAGAACAAAAGCACCAUUGUGAGCACGUGGGCUCACAAUUUCCUUUCUGUCCUUUCAAU	18.4	69	26.6667	42.029	0.634483
bta-m0653	AAUUUGGGGCAAAAGGCUGGAGAGGCGGUGGCGUAGGCGUCACUGGCUCUGCCGUCUUAAAGAUCUGUUAU	27.7	71	39.0141	53.5211	0.728947
bta-m0654	CGCAGCAUGACGUCAGCACGCAUUCGCCCGUGGCCGGAGCUGGGGGCGGGACCUGUGGCGUCACGAAGCU	31.2	70	44.5714	70	0.636735
bta-m0655	ACUCCACCUACCGGUCUUCCCUGAUAGCUCAGACGGUAAAGCGUCUGCCUACAAUGGGGGAGACCCAGGUUCGAUCCCUGGGUUGGGAA	37.3	89	41.9101	57.3034	0.731373
bta-m0656	UGACUGAUGCCCGAGGUAGGAGCUGGGGGCUGGCUGGUGCCUGGAGGUACCUGAGGUCUCUUCUGGGCUGACUUAG	27.1	76	35.6579	61.8421	0.576596
bta-m0657	CACACUCCUGGCAGGCUUGGACCUCCGGCUCCCAGGGGCCAGCUUACCCGUCGCCCCAGGGAUCCCGGACCCACCUGCCCAUCACCAGGCUCACUGUG	41.4	98	42.2449	69.3878	0.608824
bta-m0658	CGCUUUUCUCCUUGCCCCUCUUGGAUUUUCUGGAUUUUUAAAAACCCAGUGGUCCAGGAAGAGGAGGAGGAAGGAGGAAGGAG	36.3	83	43.7349	49.3976	0.885366
bta-m0659	CAAUGGUAACUGAGUGGGAACUAGGUCUUGCUUAUGUUAGAUCAAGGUUUUCAUCACCACUGCCAUCU	19.5	68	28.6765	42.6471	0.672414
bta-m0660	UCAUCUACAUAACCACGCCCCCUGCUGGGAUGCCCGGAUGUCAUGGUCUUCCAGGCGGGGGCGUGGGACCUACUAACC	38	78	48.7179	61.5385	0.791667
bta-m0661	UGGUAUCAGGCACUGGAAUGGCUGAUAAUCAGUAUGGCAUUGCUAUACCAUUUGUUAAUUUCUGUGUGUAUGCGU	20.6	75	27.4667	40	0.686667
bta-m0662	UUUCACUGAUAUAAGGGACCAGGUAGAAUGUCCAAGUGAAGCAAUACUGUCUCGGGCAUCCUAUAAGGUCCUUUUUAUUUGAUGAGGU	28.3	88	32.1591	40.9091	0.786111
bta-m0663	GCUGCCUGUCAGGGGGCGGAGCACUGGCGCCGCAGGGGCGGGGCCGCGGCCGCGACGCUCCGGCUCUGCGGUGUCGCUGGACGUGGGGG	51	89	57.3034	80.8989	0.708333
bta-m0664	UGAAUUGGCCAUAAAGUUCAUUCGGGUUUUUUGGUACCAUCUUAUGGAAAAAACCAAAUGAACUUUUUAGCCAACCCAAU	26.5	80	33.125	35	0.946429
bta-m0665	AGGCCCUGCCUCGAGUGAGAAUCGGCGCCGGGCUGGUGACUCGGCUCCAACCGGUGCGGCUUCCCACGUCCAAAAGGAGCC	33.5	81	41.358	67.9012	0.609091
bta-m0666	UUCUAGUUUCUUUGUUAACUUUUCUUUUGUAGAUUUCUAAAGUGCAUGCAGAAGUGGAGAGAGACAAGUAAGUGUUGACAAGGACACGCAGU	21.7	92	23.587	36.9565	0.638235
bta-m0667	CCCGCCGGGUCUAGUGGUCCUAAACAUUUCACAAUUGCGCUACAGAACUGUUGAACUGUUAAGAACCACUGGACCCAGCGCG	34.9	82	42.561	52.439	0.811628
bta-m0668	CGCUCUCCUGGCUCCGGCCGAGGCGCUAGCGGAGGCCCCACCGCUCGGCCGCCGGGCGCCCCGCGAGGCGCGCGCCGGGCCCAGGCGC	50.6	88	57.5	86.3636	0.665789
bta-m0669	AGGAAAGGAGCCCAGUGAGUGUCCACGUUUUCUGUAGUUCUAUUUACAUGGGAUCCAGAUUAGAAACCUGUGAAUUCUCUAGGCACCUGUUAA	23	93	24.7312	43.0108	0.575
bta-m0670	UUUAGCUGCAACUAUCUUCUGGAUGUCUUAGAAUCAUAUUCUGUCACCAAGUAGAAAUCACUGAAGGACAUUUCUAGGGGAAAUGCUGAAA	18.9	91	20.7692	37.3626	0.555882
bta-m0671	CCCGCUGAGAUACUUCCUGGAGACCUCAGAAACACAAGUGCCUUCUCCACGGUGCAAUUCAGACUACAGUGAUCUCCAGGGGC	19.2	83	23.1325	54.2169	0.426667
bta-m0672	UACUCAACCAUUUUCUCAGUUACUGUGAACUGGAGGCUAGAGUUCGUUCACAUUAACUGAGAAACGGCCUGGUUCAGAGUGU	31.5	82	38.4146	43.9024	0.875
bta-m0673	GGAGGAGGCGGCGAGGCCCGGCCCCCGCGGUCUGUGGUGUAGAGAAGCCUCCGCCGCCGCCGCGGCCGGGUCUCUCUGAGCACUC	49.1	85	57.7647	76.4706	0.755385
bta-m0674	ACUGCCCUUUCCAGGAGUGUCUUUGGAUUGUCUGGAGCCUAGGCAAUUCUGAGAACUACUGCAAGCCAACUACAGGACACUAAAGAAAUAUACACGCAG	23.2	99	23.4343	46.4646	0.504348
bta-m0675	CUGUCCUUUAUCAAUUUAUCCUGCAGACAAAAUUGUAUGCAUACAACUUUGUCUGCAGGAUAAACUGAUAAAGGGUAU	43.1	78	55.2564	34.6154	1.5963
bta-m0676	UGGCCAGCUGCACACGGGGCCCCGCUCCUGGCGGUACCAGGCGGUGGAGUCCGGCUGUGCGGCCCCCAGCUCCCC	39.8	75	53.0667	77.3333	0.686207
bta-m0677	CCUAUGAAUUUGAGGAUUUUCUGUGUUUGUAAAAAAUGCCUUUGGUGUUUUUACAAGGAUCACAUCAAAUCUGGAGUUGGCUUUGGGU	21	88	23.8636	36.3636	0.65625
bta-m0678	GUGGACUGUAUAGGUCAUGGAGUUGCAAAGAGUCAGAUACGACUGAGCAGCUUGCACUUCACACCUUGCUGUAUCACU	23.6	78	30.2564	47.4359	0.637838
bta-m0679	UUCUUUUUACUAUGUGUGGACUCUUAGCCCAGUUAUGAAACUGCUGGCCUCAGUGUCCACAUCUGUAAAAGUGG	26.2	74	35.4054	43.2432	0.81875
bta-m0680	GACUGGGAAACAAUGAACUAUCUGAAAAUAUCAAAAGGGGAUACAGUAAUGACUCCAAAAUCACAGGGUUUCAAGAUGGUGCAGGGUUUAGGAAGGUA	18.7	98	19.0816	39.7959	0.479487
bta-m0681	UGCAGUGCGCGCGUGUGUGUGUGGGUGUGUGUGUGUGUUUGGGUGUGUGUCUGUGUGUGUACACAGACGUCCACACACACACUCGCGGCCGCG	45.6	93	49.0323	60.2151	0.814286
bta-m0682	UCUCCUGAGCUUGGCUGGAGCCAAGGACCCUGGCUCCCUCAAGACCCUGGGUCCCUGUGCCCUGCCUUGCCUGUGACU	32.1	78	41.1538	64.1026	0.642
bta-m0683	AAGUUUGACUCUGGACUCUGCUGUCCACACCAUGUUGUGCAAGCCCUGUGCUGAGAGCUGAGCCUCACGGGGAGGAGCAU	23.5	80	29.375	56.25	0.522222
bta-m0684	AGGGCAAAUCCACCAGGGGCAGGGCUCCUUCCCCAGGGCAGAUUCAUCACCGUGGGGCUGGAGCUCUCCUCUCCGGCAGGGCCC	44.2	84	52.619	67.8571	0.775439
bta-m0685	UGGGGCCUGCCAGAUCUUGGGGGCGUGGAGCAGUUGGAACACUCACUGCCUGCUGGGCACUGAGCGCUCUGGUUGGGUUCC	32.4	81	40	64.1975	0.623077
bta-m0686	UGCAGGGAGAAGUUAAUUGACCGAGUCUCUUGGUGGCAGCAGCAAGGGCUUCUAGAGCCAAGGAGUCUCCAAUUGGCUCGGUCGGACGUGGGUUCUGCU	38.4	99	38.7879	55.5556	0.698182
bta-m0687	UGUGGGAGGAGCCAAGUGUCUCAGGCAGCAGGGCCGCUGCGCAAGUCUGACCCAUCCUGGGCUGCUGCUCUCUAGGGCCCUGGCUGGUCCCGGC	36.4	94	38.7234	68.0851	0.56875
bta-m0688	AGUCCAUGGGGUCGCAGAGAGUUGGACUCGACUGAGUGACUAAGUAUGCAUGCACACACAGGGAGCGAGGAUGAUGAAGACUCUGACGUGAUCCAUGUAC	25.2	100	25.2	52	0.484615
bta-m0689	AGGAAACUCUCUGGGGCCACUGCCUGCCCAGAGUCCUGUGCCUCCUGCGUCUCACCCAGAGGCUGACUCUGAGCCCGGCAGUGUCCUAGUUUCAA	43.8	95	46.1053	61.0526	0.755172
bta-m0690	CCGGUGCCGCCGCCGCCGCCGCCGCCCGCGCGCUGGGAGGAGGAGGGCGAAUGUUCUUCUUCCUCUUCCCAGCGCCAGCCUCGCCGC	47.5	87	54.5977	77.0115	0.708955
bta-m0691	CUUUGGGAUCACACGUGUGCGGGCUCAACUCCGGACUCUGCUUGUGUGCUGGGUGACCCUGGGCACGUUUGGCAACCUCUCUGAGC	30.3	86	35.2326	60.4651	0.582692
bta-m0692	CGGCCCCGGCCGCCCGGGGGCGCCGCCCACCGCAUCUCGCUUGGUAAGUCGACCCUUCGCCUGGCCAGGGCCCUGCCAGCCCCCAGGCUCGGCCCACCUGG	43.9	101	43.4653	79.2079	0.54875
bta-m0693	GUAAGCAGAUAAGGGCUUCUCAGGUGGCUGAGUGGUAAAGAUUCCACCUGCCACUGCAGAAGUCGUGGGUUUGAUGC	30.9	77	40.1299	51.9481	0.7725
bta-m0694	GCCGGGCCCGCCCGCCGGCUCCCGGGGCCGGCCGCUUGUCCGGCGCGGCCCGCGAGGAGCUGCGGCGCCGCCUGCUGGGUCUCAUUGAGGGCC	57.9	93	62.2581	83.871	0.742308
bta-m0695	AAUGGACAUGGUCACACGGAAGGUCAGCCUCUUUGCCUCCAGGUGGGAGAGCUCCCGUGAGAUCAGGCAGAGGCUGGUCUCCAGUGACCACACGCUUGCCA	42.5	101	42.0792	59.4059	0.708333
bta-m0696	UUGAACUCCAGCUGGACCCUGUUGGUGUGAUGGUGAUACGUGUCGUUAGUUGCAACUUCUUUGGGGUGAUCUGUAGUUUAAA	21	82	25.6098	45.122	0.567568
bta-m0697	GCUCAUCACAUGGUCUUUAGCUGAUGCUGGCUGUCAGUCGGGAACUCAGCUGGGGCUGUAGACCAGUGCACCAC	25.5	74	34.4595	56.7568	0.607143
bta-m0698	GUUGUGGCAUGUGGGAUCUAGUUCCCUGCCCAGGGAUUGAACCUGGACCCGCUGCAUUGGGAAUGUGGAGUUUUAGCCAUUGG	25.6	83	30.8434	54.2169	0.568889
bta-m0699	CUUGGGCUGAAGGUUUUUGGAUUUGGGUCGCCCAGGGCCAGGGCCGGGCCCAUGUCCCGCCUUCCCUUCCAGUUUCUGCUUCUU	32.1	84	38.2143	60.7143	0.629412
bta-m0700	UAUCUCACUUUAGACUGAGAGCCCGCCUCUACCUGGGGGUGGACAGGGUAGGUGGCUAGCUGUCUGUAGUCUCGCC	27	76	35.5263	57.8947	0.613636
bta-m0701	UCCCGGCCGCCUCCCGGUCCCGCAGCUGCGGCGGCGGCGCCCCCAGCCCAGCCCGGCCCGGGAGGCGCGGGAU	48.8	73	66.8493	86.3014	0.774603
bta-m0702	AGUAUCGGGUAGGCCAAAAAGUUAACUUGGGUUUUUCCGUAAUGCGCAAGCAAACUUUUUUGCCAACCCGGUGUU	30.7	75	40.9333	44	0.930303
bta-m0703	CCCCCGCCUCUGUCCCGACCGGCCCCUCCUCCCGCGGGCCGCCCAGGAUUGGAGGGCCGGGGGCGGGCCGGGGGCGGGGC	57.3	80	71.625	86.25	0.830435
bta-m0704	CGGUCUGGAGCCCAGGAAACACAGGCCCCUCUGACAGGCUUUUCUGGUCUUUGUUUGUAGGCUUCCUGCACCU	22.3	73	30.5479	56.1644	0.543902
bta-m0705	GGGCGCGGCUCCGCGGCGAGGACCUGGCUGAAGUGACUGAAGGCCGGCGUGGCUGCGGCGGCCCGCUCUUUACACCCGCGGGCACUGGUCGAGCGCCCA	50.7	99	51.2121	74.7475	0.685135
bta-m0706	CGCCGGCCGGGCCGGGGUCAGCGCGGGCCGGCGCCUGACAGCGCAUCCAUCGCCGCAGACGCGCGCUGACGGCGGCCCGGGCGGC	57.7	85	67.8824	84.7059	0.801389
bta-m0707	CGCGCGCGCGCGCGCCGCCGCCGCCGCUGCCGCCGCCGCCCGUGCGGCCCUGAGAUGCCCAGGCAGCUGCGGAGCGGCGACGCGGCACCAU	53.5	91	58.7912	84.6154	0.694805
bta-m0708	GAGAGGGAGGGGGGAUGAAGCGCUGUAGCUGUAGCGCCACACAGCUAAACAGCCCACAGCUGUAGCGCCAUGUGCGCAUGCGCUG	28.8	85	33.8824	62.3529	0.543396
bta-m0709	CCGGCGCAUGCUCGGAGCGCGGAGGGGCCGGGCUGAGCGGAGGCUGGGCGCCCGCUCCCGGCCCUUCCCGGCGAGGUACUGA	47.2	82	57.561	79.2683	0.726154
bta-m0710	GGGAGAGAAAAAGACUGUGUGGCUGGACAAGGAUUUGAAUCUGCUCCUGAUCAUUUAGAUUCUGUGCAAAGCAAAGACAGUUAUGAGGAAUCUGUGUCU	21.7	99	21.9192	42.4242	0.516667
bta-m0711	ACCCGCCCCGCACAGGUUAGCUCCGGGCCGCCCCACGCGGCGGCGCGGACUCGGGCGCCCCCUGGCGGGCGCGGCGCGGCGCGGGGGCGGGG	61.4	92	66.7391	88.0435	0.758025
bta-m0712	GGGCCGCGGCUCCUGAUUGUCCAAACGCAAUUCUCGAGUCUCUAGCUCUGGCCGAGAGUUGAGUCUGGACGUCCCGAGCCGUCGCC	44.9	86	52.2093	62.7907	0.831481
bta-m0713	AUGCCUGAAAAACUCCAGGGACUGUCGCCUGAGGAGCCUGGUAGGUGACAGUCCAUGGAGUCGCAAAGAGUCAGACAC	34.1	78	43.7179	55.1282	0.793023
bta-m0714	GAAGUAAAGUUCCCAAGUGGCCAUGGUAGCCUCCUCAAGGGCACCCUGCUGUUUGUGGUUCCUGCUGGCCCUGGGAAGGGACUAA	30.8	85	36.2353	56.4706	0.641667
bta-m0715	CAGCUACAAGCCAAGGGAUGCCUGAGGCUGACAGAAACUAGCAAGAAUUAGAGAAGGAGCCACCCCUACAGAUCUCAGGCAGAACCGUGGUUUUGGAUG	29.6	99	29.899	51.5152	0.580392
bta-m0716	GUUUCUCCAACUAGACUGUAGCUCCUUGAAAGCAAAGGUCUGAUCAGGAAAACAGAGACCAAGCCAGGGAGUGUCACAGAAGUAGUAUGUCAUCU	23.5	95	24.7368	45.2632	0.546512
bta-m0717	CGCUCAGCCACCACAGGGAAGCUGGGUGAACUUGGGAUGCAGCGUCUGCGUGAGAGUGAGGACGCCUGUGACUGUGUGUGUUGGAGGGGC	34.4	90	38.2222	62.2222	0.614286
bta-m0718	GGUUCCAAAUUGGGAAAGGAGUACGUCAAGGGUGUAUAUUGUCACCCUGAUUAUUUAGCUUCUAAGCAGAGAACA	21.5	75	28.6667	41.3333	0.693548
bta-m0719	UUAUUGGGUUGGCCAAAAUGUUCAUUUGGGUUUUCUAUAACACAGAAAAACUGGAAUGAACUUUUUGGACAACUCAAUA	34.3	79	43.4177	32.9114	1.31923
bta-m0720	AGUGUUAGAGCUUUGAUCUCUUUUUGCCUGGGGAUUUACUGUCUGCUAAAGUGUCUUCCCUCAUAGCUCAGUAGGUAAAGCAUCUGCCCGC	20.1	91	22.0879	46.1538	0.478571
bta-m0721	AUCUUGUCUCCCCGCCAGGGGCUCCGGGACCGAAGGAAAGCUGGCGGACCCGAGGAACCGCGGCGGAGAACUGAG	35.8	75	47.7333	68	0.701961
bta-m0722	AAUAAGGUCCUUUAAGUGCUUCCAGGGCUUUCCAGGCAGCACUAGUGGUAAAGAAUCUGCCUGCCAAUGCUGGAGACUCAAGAGUUCCAUCCC	23.6	93	25.3763	49.4624	0.513043
bta-m0723	AGUUCGAACCUCAGAGGGGGCAGCUAACUUUUGCCCUCAGGCGUCAAAAAGUUAUAGCCUCUCGUCAAAGUCUGCUUACUGGCCAUUGAGUUGAAAG	23.3	97	24.0206	48.4536	0.495745
bta-m0724	CCAGAAACAGGACUCCUCCAUGGUGGAAUGGGUAUGGAGAAGAAUGAAUUCCUUUCUGCUUGCGGGUAGUCUGUUGUGUUUUUGC	24.3	85	28.5882	47.0588	0.6075
bta-m0725	AAGGGAGGUUAGAACAUUUCUUCAAUUAUGGAAGCUGGUUUUGAAGGAAAAAAAGAUACAUUCAAAAACUAGCCUUCCAUAUUUGCUCCACUC	25	93	26.8817	35.4839	0.757576
bta-m0726	AACCAUGACUCGCUACCUAUUACCGUCCACAAGGCAAGGCCGCUUCCGGAUGGACUUUGCUGAUGGGGAGCGUCCACGCCUA	23.1	82	28.1707	57.3171	0.491489
bta-m0727	CCGGCGCUCUUCUGGAAGUCGGGGUGCAGGGCCAGCUCCGAUAUCCGGUGCCCAACACCCUGGGCUUUCUUGGAUUUAACGUUUC	30	85	35.2941	60	0.588235
bta-m0728	UUGUCGCUGCUGUUUUGGAAGUUCUCUUGGCAGCUUUACCAUGUCUGGACGCGGCAAGGGCGGGAAGGGCCUUGGAAAAGGUGGCGCAAA	28.5	90	31.6667	55.5556	0.57
bta-m0729	GCACUGGGAGCUCCUCGUGGCCUCCCUCCCGAACCGCCGAAGCCCUGCUUCUGGAGAGGGGGCGAGGGAGCCUGGGAGCC	38.4	80	48	72.5	0.662069
bta-m0730	ACGCUCUGGCUUUGGGUUGCUAAAUCCCCCAGUGGAAGAAAAGGUGGAGGAGUUUGGACAACUUUUGAAGAUGCUG	20	76	26.3158	48.6842	0.540541
bta-m0731	CUCAGAGGAAUGAGAGUGGUCCAGGGCUUCUGAGUCUAGAGACGGUCAAGUGUCUUGCACAUCUCUUAUCUACUGGA	23.3	77	30.2597	49.3506	0.613158
bta-m0732	ACGGUCUGUUACCCAGGAUUGUUUUAGGUUUCUGGUCUAGUGCUGGCCAGGAAAGCUAAUUUCUCUACAUUUGAUUCAGAAGCCAUCGACCCC	24.4	93	26.2366	46.2366	0.567442
bta-m0733	GCUGAUGCUGUGUCAUACUCGUCGCCCUCCGAGGGAUCAGGGAAGCCACAUGCAAUAUCUCUUUCUCUCAGAGGGCUCCUGUUUCAGCUCAGA	33.1	93	35.5914	53.7634	0.662
bta-m0734	ACUUCCGGGUCUUCAGACUCUCAGCGCUGGUUCUGACUGGCGCUGGGUGCCUGGAGCUCCUCGGGAGA	39.4	68	57.9412	63.2353	0.916279
bta-m0735	AGCUCGGUCCUCCCUGCAGGAGCGGAGCCGGGCGCAGGGCGUGUCCGGCUGUCUGCCCUGCAGGGAAAAGUCACCAGU	47.8	78	61.2821	69.2308	0.885185
bta-m0736	CUCUGGGGAGAAAGGGAGUGGGCGCCUGGGAACAAUCUCAGUUCACAGCCUGGGCUGCCAACUCUCAGCAUUCCCCUCUA	33.2	80	41.5	58.75	0.706383
bta-m0737	GGUGGUCCAGUGGUCAGGACUCCAAGCUUCCUGCCCUUCCAUUGCAGGGGCCACGGGUUCGAUCCCUGGUUGAGG	26.6	75	35.4667	62.6667	0.565957
bta-m0738	UGUCCUGCAGUACCAGGCACUCAGCUGGUCCUGAGACAGGCACAUGUCUGACCAGUGGACUGCCUGUUCCACCCCCCCA	28.8	79	36.4557	60.7595	0.6
bta-m0739	UUUUCACUUAUAUAAUGUGUGCUUUUAAAACUCUAGCACAAGUUUUAAAAGGACACAUUAUAUAAAAGCACA	27.3	72	37.9167	26.3889	1.43684
bta-m0740	GCAAAACCUUGAAGGAUGCUGCUAGAAAACUCUCCCUUUGAAGCAUUAUGCUUUUAUCAAGGAUUUGUG	18.5	69	26.8116	39.1304	0.685185
bta-m0741	UGGGCUCCCAUGACCCUUGUGGAGGCAGUUAAGUUCCCAGGGUUCCCCCCUUCAGAAAAGGAAUUUGGAAAGGACUAGUCCCCAGCUC	20.4	88	23.1818	54.5455	0.425
bta-m0742	CCCAGAGGAUGUCUAGGUUGUCAGGGAGAUGCUCCCAAACAGUCAGAGCUGGCCCGGGCAGCCAGCCAAGCUCCUGGGC	33	79	41.7722	63.2911	0.66
bta-m0743	CGACCCCUUUUGAAAACCUGGGGCUGAAUGUCUCUCCCGUUUAUGCCAGACAUGUUAAGCCACCACGUGCACUAGGGAUCC	23.8	81	29.3827	53.0864	0.553488
bta-m0744	GACUGGGGAUUGUGCCUCGGAAUCUAUGCUGAAGUCUUGGUCGGCAGAGAAUUUGAGGCGGCACUGUCCAGGC	32.9	73	45.0685	56.1644	0.802439
bta-m0745	AGAGGCGGCAGUGAGGAUCGGACCCGGGAGGCGGCCUGGCCUCCCUCCGGUCGCCUCGCGGGCUCCGACCCGGCUCAGCCCGG	48.9	83	58.9157	78.3133	0.752308
bta-m0746	UCCAAGUGAGGAGUUUCCCGGCCCAUGCACCAAAUGUUGUAGCCACGUGUUCUGGGAAACAAACUCACUCUGAAGGACAAUGCAGAUAGUGGAG	26.7	94	28.4043	50	0.568085
bta-m0747	GGAAUGAGAGCAGGCUGGGAAGGGCUGAGACACAGCCGGAGGAGAGAAAGGAAUCAGCCUUUGCCUGGAUGUCCACAUGACG	23.9	82	29.1463	57.3171	0.508511
bta-m0748	CCCGCACCCCGAUCUGCGCCCCGCGGGGCCGGGCGCGGGGGCCCCGGCGCCGCGCAGCCCCCAGCCCCGCCGGCGGCGCGGGGGAGGGGCGCGG	72.5	94	77.1277	92.5532	0.833333
bta-m0749	AUGCAGGACUCAUUUUUGUCCAAUUCUCCACAUGCAGGACUGGAGAGGGGAAGGGGUGUGUUUUUCAGCAA	19.9	71	28.0282	47.8873	0.585294
bta-m0750	CGGGCCUGCGCCCAGCUGCUGGGGCCCGGCCCCCUCCCCGCGCCGCGUAGCCCCCGGAGCCCGGCCGGCGCCGGGGUCCCCGCGGGGCGGGCGCGUC	63.5	97	65.4639	89.6907	0.729885
bta-m0751	CUCCGCUCCGCGCGCCGGCCCAGGUGGGGAGACGCUGACGGCUGCCCCGGGGCGCCGGCGGCCGGGCGCGGGC	44.7	73	61.2329	87.6712	0.698438
bta-m0752	GCCCCUUUCCUAGGGACUUCGGGCGACCUGAAGCUUACAGCCUUUUCUCAGGAGACUCAGAAGUCCGUCUGGAGAGAGGAG	30.8	81	38.0247	56.7901	0.669565
bta-m0753	ACUUCUGUGUUAAAAGCACUUUCUCAAGAAAAAUUCCACGGGGAGCUCAAAGUUUUCUGAUAUUUCAGAGGAAAAGCUUGGAGGCAUAUUCCA	20.8	93	22.3656	38.7097	0.577778
bta-m0754	AGUUGGACACACGACUGAGCGACUUUCACUUCACCUGAACUAUUACAUGGUGUGUGCUAAGUCUCUUCAGUUAUUUUGUCUGAC	28.7	84	34.1667	42.8571	0.797222
bta-m0755	CUUAGUGAUUUUAAUGUUUGAGUGUUUGCUUUGCAACCAUUGUGUAUGGAAAACCCCUACAUUGAGAUUCACCAGGG	18.3	77	23.7662	38.961	0.61
bta-m0756	CCUUAUGACACAGAGCUUCAUUCUGCUGCUGUGAUGAGAUGUUAACUCAGAACUGAAGUAAGAUGGAUUUGUGUAAGGG	23.4	79	29.6203	41.7722	0.709091
bta-m0757	UUACCAAGGAAGAAGAAUAGCAGCGUGAUUGGCCUAAUAUUGUUAACGAAUAAGAGCAAUCAUGUUGUUGCUGUUGUUAUUUGCUAAGCCU	22.8	91	25.0549	37.3626	0.670588
bta-m0758	AUAUAUAUAUGCUUGGGCUUCCCUAAUGGCUCAGAUGGUAAGGAAUCCACCUGCUAUGUGGGAGACCUGAGUUCGAUCCCUG	26	82	31.7073	47.561	0.666667
bta-m0759	UGGUUAAGAAUCCCCAUUGCAGUGUAGGGGGUACAUGUUUGAUCCCUGGUCAGGGAACUAAGAUCCUACAUGCUGCAGAGUAACUAAGCCC	23.5	91	25.8242	48.3516	0.534091
bta-m0760	AUCUUGUUUGCAGAUCCUCUAUAAAAAGCACUCCUGCAGAGCUUAAUCACUCUACAUCAGUGCUUUAGUAUACUUGAACAGUAAAAUAGUA	18.5	91	20.3297	35.1648	0.578125
bta-m0761	UCGGGUGAUUCCAAUCUGCAGUCGAGGUCGAUAACCACCGCAUUGCACCAUUUAUCACUUUCUCCCUUGUAGUUGUAAUUACGCCGU	21.6	87	24.8276	47.1264	0.526829
bta-m0762	GCGGUUCCACUUGGCUGUGCUGUGUUGGACUUGGUCACUUCAGGCAUGUCCAACUCUGUGCGACCCCGUGGACGGUA	30.4	77	39.4805	58.4416	0.675556
bta-m0763	CCAAGCCCAGCCGCAGCUCAGUCUCCUCCCACCGACAGAGUGUGGGCUGACAGGGCUGUGACCAGGGAACCA	28.7	72	39.8611	65.2778	0.610638
bta-m0764	UCCCUUCCUUCCGGUCCGCUAAGCAAAGGCCGGAAGUGUCGGUUUGUAGCGUCUCUGGGAGUGGAAGGGAG	32.1	71	45.2113	59.1549	0.764286
bta-m0765	CACUCCAGUAUUCUUGCCUGAGAAAUCCCAUGGACAGAGGAGCCAUGGCGUCGCAAAGAGUAGGACACGACUGAGCA	21.2	77	27.5325	53.2468	0.517073
bta-m0766	GCUCGCCCAGCCCGGGGCCGAGCCGCGGCGCUUGGCGGAGGCCGAGGGGGCGCGGGGGCUCGGGGGGCC	44.3	69	64.2029	88.4058	0.72623
bta-m0767	GAGAAGGGCACUAAUCCCACUUCUGUCACCAUGGGCAGCUAACAGCGUAUUCUGCUGAACUGGGCUUCAGACUCCUCUCU	19.8	80	24.75	52.5	0.471429
bta-m0768	CCUGCCCCGCCGGCUUCCUGGAGGCGCCGCGGCAGGCUCGCUGUCUGCGGGCGCGACCUUUACUCCCGGGGCGGCGGCGGCGGGCGGGCGGGGGAG	58.1	96	60.5208	82.2917	0.735443
bta-m0769	GGGCUGCAGAACCAUUUGGAAGAGGCGACUAGGGGUUGGGGACAGAUUUGGCGGUAGUAUCUGCCAAUUCUGUCUCCUCUCCUGAAGUCAGAGGAGCC	43.7	98	44.5918	55.102	0.809259
bta-m0770	GCCUGGUGGGCUAUAGUCCAAGGGGUUGCAAAAGAGUCAGACUCAACUGAGUGACUGAGCACACACUACGGAGACUGUAUGGCCAUCACAG	28.8	91	31.6484	52.7473	0.6
bta-m0771	AGAGUUGGCCACGACUGAAGUAACUGAGCACACACACAAAUAACUUGCAUUUGAAUUUUUGAGUGUGCUAAGAUACUCAGUGAAAGAAGGAUUU	21.1	94	22.4468	38.2979	0.586111
bta-m0772	UGAGGAGCUGGCUUCUCUCCCACUAGUCAGGGCUGACUGAGGUGCUGGAGGGAUUAGAAGACAGUGAGACUCG	27.1	73	37.1233	56.1644	0.660976
bta-m0773	UAUUGGGUUGGUCAAGAAGUUCAUUUAGGUUUUCCUAUAACAUGAUACAGAAGAACCUGAGUGGACUUUUGGCCACCCCAGU	38.8	82	47.3171	41.4634	1.14118
bta-m0774	CAUUGGCAGGCGGGCUCUUUACCACUCGCUCCCCCUGGGAAGCCCCCCAAAACGAGUAGAUGAUAAAGAAUGUCUCCACAU	23	81	28.3951	54.321	0.522727
bta-m0775	CCCUCAGGAACUGUGAGUCACAGACUCUCUUUUCAGUGGCAACUGUCUCUUGAUCUGUGAGCCUCAUCAUACCUGAACA	25.9	79	32.7848	48.1013	0.681579
bta-m0776	GGCUUGUGACCCCGGGGAGGGGGUGUGGCUCCCCGGACAGUGGUUCUGGUGGGCAGCGAGCAUCCUGGGCUGGUGGAGAGGCAGGACCA	38.7	89	43.4831	69.6629	0.624194
bta-m0777	UCCCCAGCCAGGGAUUGAACCUGCAUCUCCCAUGUCUCUUGAGUUGCAGGUGGAUUCUUUUGAACUGUCAGGG	21.5	73	29.4521	52.0548	0.565789
bta-m0778	UCCCCCUCGAGGUGCGCGGGCUGGAGGCGCUCGGAGGCUCGUACCCAGGGGCCACGGAUUUGCAUGGGCGUUUGCAGCCGCUACCGGAGACACC	40.1	94	42.6596	70.2128	0.607576
bta-m0779	ACACGUUUUGAGUACGUGUACUCGGAGCUGUCUGCCAGGCCGCAGACUUCGCCCAGCACGCUAUACAAAAAGCACUG	23.1	77	30	54.5455	0.55
bta-m0780	CGGCUCCUCCCUCCGCGCCCGCCCACCGCGCCCGCGCCCCGCGCAGGUAGAGCCGGGCUCCGGGCGCGCGCGGGGGCCGCAGCGGCUGCC	50.6	90	56.2222	87.7778	0.640506
bta-m0781	CCUCUAACAGGGCAGGUCUCUUCAUAGCUCACUUGCAAAUCAUUUGGUCACUAGGUGGGGACUUGCAUGUGAGUGGUGAAGGGAGCUGAAUAAUCUUCAUA	38.6	101	38.2178	46.5347	0.821277
bta-m0782	GCCUGCCAAUUUAGGAGACUCUAGAGACACAGGUUCAAUCCCUGGGUCUGGAAGAUCUCUUGGAAAAGGAAAUGGCU	25.8	77	33.5065	48.0519	0.697297
bta-m0783	CCGCUCCCCGGCGCCCUCGCGGCCCAGUGGCGCUGCGCGCCCGAGUCCGCGGCGGAGACUGGGCGGCCGCGGGGACUGCCGCGGGCUC	52.8	88	60	85.2273	0.704
bta-m0784	GAGCUCGUGGGCAGCCUCAGCCUUUUGUCUUGAUUAGGGCAAGAGAUGAAGCACUGAAGUUCCUAAAAAAUC	18.3	72	25.4167	47.2222	0.538235
bta-m0785	UUGAGGAAUAAAGAAAGAAGAGGUAGGAACGAGGAAGAGGCUGACCAUUUAGUUUAAGUUGUAUGUUACCUGCUUGUUUGCUGUCCCGCAAG	20.4	92	22.1739	42.3913	0.523077
bta-m0786	CCGGGCGACGGCGAGGGGCUUCCGCUCUCCCGCCGCGGCUCGUCCCUCCGCCCGGCGGGCUCCGGCGCGCUCCUCGCCCCG	46.8	81	57.7778	85.1852	0.678261
bta-m0787	CCACUCCAACAUUCCUGGGCUCCCCUUGUGGCUCAGCUGGUAAAGAAUCUGCCUGCAAUGUAGGAGACCUGGGUUUGAUCCCUGGGUUGGG	28.8	91	31.6484	56.044	0.564706
bta-m0788	UUACCAUGCUAAGAGCUCUGGGAUUCUAAUUCAGGCAGCCUCGCAUUGUGUUUGGAUCAGCACAGAGCUCUUCUUUUGAGCCA	24.4	83	29.3976	46.988	0.625641
bta-m0789	ACGUUUCCAGUGCUCAGUUAGGGUCUGGCACGUGGUCAGAUCCUAGGAUGAGAAGCUUAGGAGUGAU	26.3	67	39.2537	50.7463	0.773529
bta-m0790	GCCGGGUCGGUGCGCUCGCCGGCUCCGCCACUCAGAACGAGAGGCUGUCGGGGCCGCGCGUCGACGGCAGAGGGCCCGCCCUCC	44.5	84	52.9762	78.5714	0.674242
bta-m0791	UCCUCAGCGGGCCCUGGCUGUGUGCGGACGACUGGAGCAGCCGCUGCGCCCCAGGGCUCCAGGGGU	35.1	66	53.1818	74.2424	0.716327
bta-m0792	CGAAUAGCACUGCCCAGCUGUGGUUGCUCUGGGCUGGAGUCACCCAGAUGGUUGCCACGUUCUGGGCCACAUCCACCUGCUCGGUUUGG	33.3	89	37.4157	60.6742	0.616667
bta-m0793	CAGCUUUCUGGUGAGUUCGUCAGCCCCUCCACCCUGGGGGCUUUGCAGAACUCUCUGCAGACAGCU	29.4	66	44.5455	59.0909	0.753846
bta-m0794	UGGGUUCGAUCCCUGGGUUGGGAGGAUCUUUUGGAGAAGGAGGGAAAGGCUACCCACUCCAGUAUUCUGGCCUAC	24.7	75	32.9333	54.6667	0.602439
bta-m0795	CUUCACAAGGAGCCCACCACUGCCACCAAGAUAAAUCCUCCCUCCCUCCCUCCUUAGCAUGGCAUUCUGGGCCCAGGUGUCC	19.2	82	23.4146	58.5366	0.4
bta-m0796	CCUGGGACUCUGAAAGUAUCAACAGGACUGGACUGGAUGAGGGGAAGCACAACUUUAGGUUUGGGGUUGGUAUUUGGGGGAGUUCUUGGG	28.8	90	32	51.1111	0.626087
bta-m0797	CAGAGGCCAAUAAAUGGAGAGAACAAGACCCUGAAUCAGUUCCAGGCUCAGUUCUUCUCCACUUACUGGCAGGAC	26.2	75	34.9333	49.3333	0.708108
bta-m0798	CAGCUUCCUGUUGGACUAGUCUCUCACUCCAGUCACCAGCCCAGGUCCUGGUUCCUGGACUAGAUGACAUGGAGACACUCAGGGAAUCC	27	89	30.3371	55.0562	0.55102
bta-m0799	UCAGGAGCCGAAAGGGGAGCUGGCAGUCCACAAACCCCGUGGGACUUGGCUUAGCAUCUACAGGAGCCGCU	20.8	71	29.2958	60.5634	0.483721
bta-m0800	AAGGCUCAGAGAAGAGGAGUAACAGCCGAGCUGGUUUAGAAACCCAGGCAGUUGGGCUCUGCUCCUCCCCCUGAUCUGGGCACC	35.7	84	42.5	58.3333	0.728571
bta-m0801	UAAAAUUUUCUAAUCAUUUUAAAGCUUGGAUUCAGGCAAGUCAUGGCCCGAAUCUGACUGAAAUAGUUACUAAUCACAAGCCAGUAGGGCUGGAUGG	21.2	97	21.8557	39.1753	0.557895
bta-m0802	AGCUGCCUUCCCAGGCGGGCGGCGGCGCGCGUGUGUGACGACAGAGUCGCGCGCCAGUGACGCAACCGCAGUCUCCUAGGUGGGCGCGGCG	47.3	91	51.978	73.6264	0.70597
bta-m0803	CCCUGCAGAAACUGGAAUAGAAAUCUGUUUUCCUGGCCAAGGUUUCUCUGCCUGUUUGGGCAGGGU	25.2	66	38.1818	50	0.763636
bta-m0804	GGCGCUGUCCAGCGUGCUGAAGCUUGAGCGAGCGAGUCUCCCGGAGCCGCGCGGACCCAGCUGAGCCCAGCGCACUGGACGCCA	37.6	84	44.7619	71.4286	0.626667
bta-m0805	GCCCGGUCCUUGUGGGAGGACAGCGCUCUGACACCCCUCUGCAGUUCACGGGGAGCCGUCUUCCCAUUCCUCUGGCAGGGCU	34.3	82	41.8293	65.8537	0.635185
bta-m0806	UGCAAGAGAUGCGGUUCGAUCUCUGGGUUGGGAAGAUGCCCUGACGUUAAGAAAUGGAAGCCGGCUCCAGUAUUCUUGCC	23.6	80	29.5	52.5	0.561905
bta-m0807	GGUCAGUGUGUCUGGAAGGUGGAGACGUGCCCGCAGCUCAAGGGAAGGACGCUCUACAGGCAGAGGCAGUUCUCUGCGACCUGCUGGAGGCCCGGCUG	35	98	35.7143	64.2857	0.555556
bta-m0808	UGCACCCAGAGAGCGCUCCAAGGGCAGAAGGGUGGCCCAGAAUGGCCGCAGAGUCCGCGCUGGGAGGCUGAGUUCUGAGAAGC	33.6	83	40.4819	65.0602	0.622222
bta-m0809	CCAGCCCGGCCGAGGGGCGUCGGUUCUCUUCUCGGUUCCCGGCAGGCGGCGGGGGAGCCAGGGACGCCUAGACGUUUUCGAUUAUAGGCUG	36.8	91	40.4396	68.1319	0.593548
bta-m0810	UCGGAGCGGAGCCGCCGGGCGCGGCGCGCGCGGGGCCGCCAGGGGGACGUGUCCGCUCGCCGCGCCUAGCCCGCCGCGCCCGCCCG	55.1	86	64.0698	88.3721	0.725
bta-m0811	CGGCACGGAAAGGCUGCCUGGCGGGGACGGAGAGGACGCGAACCUGGGACGCCCGCUCCGAGCCCGCCAGGUCCACCAUGAAG	41.1	83	49.5181	72.2892	0.685
bta-m0812	UCGGCCCAGGGUCAGGGCUCUGCGGAGGGGCCGGGAGGGUCCAGGCUCCCCACGGGGGGAGGUCCCCGAGCCAGCUGC	37.3	78	47.8205	78.2051	0.611475
bta-m0813	CUCGAGGUGGGGCACUUGGGGCUGCCGGCACGGGCUCCCUCCUGCCACUGAGCUGGAGGCAUCCGCUCCCCACGGGGCCCCGACCCCAUGCCUCCUC	47.3	97	48.7629	74.2268	0.656944
bta-m0814	CCACCCCACGCGGCCGCCCCGCUCCAUUGGCCAGAGGGGAGACGGAGGCAUCCCUCGACCAAUAGGCGGCGCCGCCCCGGGGGUG	46.8	85	55.0588	76.4706	0.72
bta-m0815	CUCAGGACGCCGUGAGCCGGGGGUCACAGCACAGCCUGACUGGCACGGUUGUCAGCUGCCCUCUGCACACGCUGUCCCCCG	35.8	81	44.1975	69.1358	0.639286
bta-m0816	CUCAGGACGCCGUGAGCCGGGGGUCACAGCACAGCCUGACUGGCACGGUUGUCAGCUGCCCUCUGCACACGCUGUCCCCCG	35.8	81	44.1975	69.1358	0.639286
bta-m0817	CCGACCUCGGCCCGCUUCAGCCUCCCGGCUCUCCCGGAAGAGCCGAGGGCCGAAACCCGGGCCAAGUCCCUCCCUGAGGCCGC	38.1	83	45.9036	74.6988	0.614516
bta-m0818	CCUCUGGGAGGGGCUGGCCAGACCAGGCCUCCUGCUGCCCAGCUCAGAGGACGCUGCGGGCAGCCUCUGGCCAGCCCCCCAGCAC	50.9	85	59.8824	74.1176	0.807937
bta-m0819	UACAGGGACUUCCCUGGUGGUCUAGUGGCAGAAAGCCCCAUGCUCCCAAGGCAGGGGCCCAGGCUUGAUCAGGGGACUAGAUCCCAAAG	35.3	89	39.6629	59.5506	0.666038
bta-m0820	GCAGCCGCAGUCCGGUUUCGGAGGGACGUUUCGAUUAUCUGCUCCUCCUGCGGCGGGAACUGGAGGAAGA	20.1	70	28.7143	61.4286	0.467442
bta-m0821	GGGCCGCCGGGCCGCCGGGGCGCCCCCGCCGCGGAGUGUCGCGCUCGGGAGGCGGGCAGGGGAUGAGGGGGCCGCGGCCGGCGGCGGCGGCGGCGG	63.8	96	66.4583	90.625	0.733333
bta-m0822	UAGAUAUGCGGGGGGAGUAGCUCAGUGGUAAAACACAUGCCUAGCAUGCACGAGGCUCUGGGUUCAGUCCCCAGCACCUCCA	29.9	82	36.4634	56.0976	0.65
bta-m0823	AGCCCCCAGCCACUGUUCUUACGGCUCUAUAGCUUUGCCUCUCCCAGAUUGUCGUAGAGCUGGAAACAUACACACGGGAAU	19	81	23.4568	51.8519	0.452381
bta-m0824	AGGGGUGAUUAGGAGCCUGUGCCAUCUGCUUAUUUUUUCCUGCUUCUGUGAUGGCAUGUGGCCUCCUUCUCUGCUAGGCUCUCAAGGAAUCCCCUG	29.1	96	30.3125	52.0833	0.582
bta-m0825	AAUUUGGGAGAGGUCUGAGUUCAGCCUUGGCCUCCUGGGUUGCAGACUGAGAUAUAAGAUGAAAGCAUCUAGGAGCCUCUGGACUCAGACUCGAAGAAU	35.8	99	36.1616	48.4848	0.745833
bta-m0826	GCGACUGAACUGACUGACUGAAGCAAUUUAGCAUGCUGCUGCUGCUUCUGCUAAGUCGCGUCAGUCAUGUCCAGCUCUGUGCG	33.7	83	40.6024	53.012	0.765909
bta-m0827	GAGGGCAAGCUAAGGGGAGAUGGAGGGAGACAGCCCUUGUCAGCUGUACCCUCUUUCUUCUCUUUGAGCAUAAACAU	32.1	77	41.6883	50.6494	0.823077
bta-m0828	AGGUCAUGGUCAUUGUUUGGUGGUAUGCUGUUGGUCUGAUCCACGACAGCUUUCUGAAUCGAGGCAAAACCAUUACAGCUGAGCAGUAUGCUG	23	93	24.7312	47.3118	0.522727
bta-m0829	UUAGCGCUGGUGCCGACUCAAGCUUCUUUGCUCGCACGGUGUCCUGGAGAGCCUGGGCUGAGUCAAAGUGAGGAGGAGGCUGGGGCGUUCA	33.4	91	36.7033	60.4396	0.607273
bta-m0830	UGCACCUGUGCUGGCAGGUUUUAUCUUGUUUGGUCCUGAUAAGGCUGGAAACUUAUCGGUCCUUGAUCACAAAAAGGGAAGAUCUUGAGGUGU	25	93	26.8817	45.1613	0.595238
bta-m0831	GCCAGGGAGGAGUCUGAGUUCAGUGUAUUCGGGGAACAGCAAGAAGGCUAGUAAGGUGAGAUGAAGCACAGAAGAUCAGACCCUUGG	24.4	87	28.046	51.7241	0.542222
bta-m0832	CUAGCAAAUGCACAGGAUCUGAUGUCAUGAAUUUUGUGUCCUAACCUCAUUCCUGGCUCCAUUCUUGCUUUUGCUGU	21.1	77	27.4026	42.8571	0.639394
bta-m0833	CGGGGGAGCCUGGUGGGCUGCUGUCUAUGGGAUAGCACAGAGUCGGACACGACUAAAGCGACUUAGCAGCAGCAGCAGCAUGAAGGCAUAGAGG	34.3	94	36.4894	58.5106	0.623636
bta-m0834	GUGGGCCACUUUUGGUAAGCAGAACUGGAUAUAGAUAUGCACUGGUUUUCCUCUUGGUUCUGUUUCUUGGACAAAGCCUGA	18.9	81	23.3333	44.4444	0.525
bta-m0835	UGUGUGUGACUGAGUGUGUGUGUGUGAGUUGUGCAGUCGUGUAGACUCUGUUUCCCUGGGGACGGUAGCCCACAGGCCCCUCUAUCCCUCAAA	21.8	93	23.4409	54.8387	0.427451
bta-m0836	ACUUCCACAGAGAACUGAAGUGAAGUGAAGUGAAAGUCACUCAGUCAUGUCCGACUCUUUGUGACACC	18.3	68	26.9118	45.5882	0.590323
bta-m0837	AGGCCUUUGCAUUUGCUGUUCUUGGUGUCUGUAGAGUUAAGAAACCACCUGUCAGACAGCCGAUCAACACGCACAGGCAC	23.6	80	29.5	50	0.59
bta-m0838	GGUGGGGCCUUUGGCUCAACGCUGGGCUCUCUCUUUGCUUCCCUGGUGGCUCAGAUGGUAAAGCAUCUGCCCGCAAUGCGGGAGACCUGAUUACGAUCCCU	32.3	101	31.9802	58.4158	0.547458
bta-m0839	CCAGCGGGGGCAGGGCGUGUGGACGGAAGGCCCUCAGGAGGCCCCUGGCCCAGACGUCUUCCACCCCUCCCUCAAGCUGC	39.5	80	49.375	72.5	0.681034
bta-m0840	UAGCUCCUGGACCCCCAGGGAGGUCCCAAUACCAGUUAUUUAAAGAGUUGGUAUACGGGACUUCCCUGGUGGUCCAGCGGCU	53.2	82	64.878	54.878	1.18222
bta-m0841	CAGGGGUGCCUGGGCAGCCAGGGAAGCCUGGAGAGGCUAACCCCAUCCAGCUGUCCCCAGCUACCCAGCUGUCCCUGG	40.3	78	51.6667	67.9487	0.760377
bta-m0842	CCUGCUUCUCAGGCUGAGGCUGUGACCCUGGCACUCUCCCAGGGGGCAGGUCCUCAGUCACCACAGCGAA	31	70	44.2857	64.2857	0.688889
bta-m0843	UCACUCUACCCUGCUGGAGGCUCUCUCUGUGGCCCAGCUAGCCAGCGGCGCCCAGUGGGCGGGAGAGAGGGCGUCCAGGAGCAGAGAAA	50.7	89	56.9663	66.2921	0.859322
bta-m0844	ACUCUUGCCUGGAAAAUCCCAUGGUCUGUGAAGCCUGGUAGGCUACAGUCCAUGGGGUUGUGAAGAGUCGGACA	32.4	74	43.7838	52.7027	0.830769
bta-m0845	CUGAAGUGACUUAGCUCAUGAAUGAGGUCAGACAGACAGCAUUUGUCUUUCUGUGGCUGGCUUAUCUCACUUGGCGUAAGUCCUUCAGA	32.9	89	36.9663	46.0674	0.802439
bta-m0846	CGCUCGCCCACCCCCGGGGCGGCUCGGGGCAGGGCGCCUCCCGGGUCGCGCGCCCCGGCGGCGGCGGCGGCGG	47.7	73	65.3425	91.7808	0.71194
bta-m0847	GCGGCCGGCCCAGACCCCGCGGCGAGCUCGCGCGCACACGCACGCACGGGCGCGCUCGGGGUCGAGGCGACGCUGA	46.6	76	61.3158	81.5789	0.751613
bta-m0848	UGUAUAGUCCGUGGGGUUGCAAGUCAGACACGACUGAGUGACUUUCACUUCAUUUCCAGACAUGUCUGGACUUCAACUUUAGAUUUCUUU	23.8	90	26.4444	42.2222	0.626316
bta-m0849	GCCUGACUCCUUUUGUCAGGAAGCUCUGAUUCAUCUGCCUUGGGUCAGACACUCAGGACUAGAUCAGUUAAUAGUGAGCAGG	25.4	82	30.9756	48.7805	0.635
bta-m0850	GCAUUCAGUGCUAGAGAUUCUGAAUUCUGAUUCAGCCUGAGCAUCAGGAGGUUUCAAAGUCCCUAAGUGAUUGAGUGCA	26.1	79	33.038	44.3038	0.745714
bta-m0851	AGUACUGAGCUCGUGCUCUAGAGCCCACGAGCUGCAACUGCUAAAGCUCAUGAGCCUAGAGACUGUUCUGCAACAA	25.6	76	33.6842	51.3158	0.65641
bta-m0852	UCCAGUCCAUUCUAGAUCCCAGCCUGUAGAAUAAAGAUGAUAGUCAAAUUCUGACAGACUGGAGUCUGAAAUGGAGUGG	33	79	41.7722	43.038	0.970588
bta-m0853	AAUUAUUGGAUGGGCUAAAAAGUUCGUUUGGGUUUUUCUUUAAUAUCUUACGGAAAAACCUGAAUGAACUUUUUGGCCAACCCAAUAUUU	44.2	90	49.1111	32.2222	1.52414
bta-m0854	UCCAGACUGAGCUGCUGCAGCUCCUGCUCCAGCUGCCGGUUACGUCGGUACAUCUGGAUGUAGUUGUGCUGCAGCUGCUUCUGGU	43.4	85	51.0588	57.6471	0.885714
bta-m0855	CUCAUGCUUUCCACAUGGGCUCUGUCUACAGCAGUGGUUGGAUCUGUGGCUGGAGUCUGUGUCCUGCUUUCUAAUU	21.3	76	28.0263	50	0.560526
bta-m0856	UGUGACCUCUGCCUGGUAGAGUGCACAUUCUGCUGGGGAAGCAGGAUGUGGACUCUGCCAGGCUUUGUCCUG	47	72	65.2778	56.9444	1.14634
bta-m0857	GUCGUAAGUCCCCAGGUCUGGGAACAUGUUCCCCUGUGUUGCCAGCUAUCUGUUCCCUGCCCUGGGGUCACCCCUG	28.8	76	37.8947	60.5263	0.626087
bta-m0858	CCAACCGGCGGCGAACGCUGCCGCCGCGGUGGCCGCGCAAGGGCUCCUGGGAAGUGUAGUCCCAAUCCCCGCGGGGUGGGGCGGGGCGGGGCCGGGGCUG	51.1	100	51.1	79	0.646835
bta-m0859	AAGACUGUAAAAAAUGUUGCUGUUGUUCAGUUGCUAAGCUGUGUCCAGCUCUGCGACCACAUGGACUACAGCACACCAGUCU	31.7	82	38.6585	46.3415	0.834211
bta-m0860	GUGACCUUGCCCCGAGCGCCGCGCGGCCCGGCCCGGUCCCCUAAGCCGGGAUCGCGGCGCUCGACUGGGCACCCGCAACCGGCGGGCGGCC	54.6	91	60	81.3187	0.737838
bta-m0861	CAGUGUCUGCCCGGUCUUCAUGAAGGUAAAACUGACUUUCUUUUCAGUUUGCUCUGUGUGGAGGCAGGCCCCACAG	26.1	76	34.3421	51.3158	0.669231
bta-m0862	CAGUCAUGGAAGGUGGCUCAUUUCUAGUAAUGUAUUGAUUUCACGUUGUUCAAAUUAUUCAAGUAUAUUGUAGUUAAUCUGUUAUGAUCCAUGGAUUC	19.7	98	20.102	32.6531	0.615625
bta-m0863	CAGAAAUCUCACCUGCGAUCGGGCCGUGUCUCCUCAGAGGAUCAGGCGUGUGUCCAGUUCUGGUAAGAGUCAA	18.6	73	25.4795	54.7945	0.465
bta-m0864	GCGCUGGUUCUCUGGAGUGGAUACUGCUUGCUGUCUGUGAAAUGUGUUUUCUCCUCUUCUUGUGCA	18.8	66	28.4848	48.4848	0.5875
bta-m0865	UCUUCUGUAUAAUAAUCACCCUGGCAGCAUUGUGUCUUUGACCUUGCACACUAGCUUGACAUAGUGCUGUCUCUGAUUUCUAGGCUAAAAU	24.4	91	26.8132	40.6593	0.659459
bta-m0866	AGAUGAGGUCCCCUCUGGAGGGCUGUGGGAAGGAUCUGUCAGGGCUCCUCCCAGACCCUUUAGAGUAAUUUGGUGGAU	31.4	78	40.2564	55.1282	0.730233
bta-m0867	GAUCGGAGAAGGGAGGGGGAUUCGGAGACAAGGGAGGAGCAACCGAGAAACAACAGGGACCCUGGGGCAGGUCCCGGUUCCCCCUCCAGGGACAUACA	35.3	98	36.0204	62.2449	0.578689
bta-m0868	CAGAAGGCUGCGCCCAGCCACGUGGGCGACGUGCUGAGUCCCCCCUGCGUCUGACAUCAGCACGUCUCUCAGUGGCUCUGCAGCUUUCCG	51.1	90	56.7778	65.5556	0.866102
bta-m0869	ACUCUCUGGAUAAGCUAUCUGAACGAUUGAUUCAAUUGGCCAGGCAGUCGAUCUGAAAUGGUUCUUGAGACAGUAUUUAUCAAAGAGACA	23	90	25.5556	40	0.638889
bta-m0870	GAGACCAGAGUCAGAUCCCUGGGUUGGGAAGAUCCCCUGGAAAAGGGAAAGGCUACUGACUCCAGAAUUCUGGCCUGGAGAA	30.9	82	37.6829	53.6585	0.702273
bta-m0871	CAUUGCAUAGGGCAAGAGUGCUAAGAGGGAGAGUAUAGGGUGACUUGGCAUCAUGUCCAGAAUAGUAUUUCUCUACAAUUUGCUGCAUUUCAAUGUC	18.9	97	19.4845	42.268	0.460976
bta-m0872	CCUCCAGGCCCGCGCCCGCCCUCCCCUCCGCCUCCGUGGCUGCCGCGCCCCUCGCGGAGGUCGGGCAGCACCGGAGGCUGGUUCCCUGGCUG	44.8	92	48.6957	80.4348	0.605405
bta-m0873	UAUCCAGGGGUUUUGCAUCUAUAGAUUCGGAUGUGUGGCCAGCUGAAUCUGAGGAUGCAGAAGCAGAGGAUAC	32.3	73	44.2466	47.9452	0.922857
bta-m0874	AAGAAAUUAGUGUCAGAAGUUAGCUGGUCAGCCUGUUGUUUUCAUCAACCUGUCUCCCCAGCCAAGUGUGCUGAUGCUUCUAUUCUGAUACAUCCUGGGC	23.4	100	23.4	46	0.508696
bta-m0875	GGGAUUUCCCUGGUGGUUCAGUGGUUAAGUCUUCGCCUUCUAAUAGAAAGGGUGUGGGCUUGAUCCCUGAUCAGGGAGUUAAG	34.5	83	41.5663	49.3976	0.841463
bta-m0876	UGGGAGGGGGCCCCGCGGGGCGGCCGUGCGGAGAAGCCCCGGGAGGGGGCGGUGUGCGCCGGCACCCCAGACCCGGGCCGCCUUCCCC	58.2	88	66.1364	84.0909	0.786486
bta-m0877	GAUCACAGAGAGUGGGACACGAAUGAGCGACUGAUCUGAUCUGAUCUGUGUUGUUUUUGUUUAGUCGCGAAGUCAUAUCCGACUCUCUUGCAAC	28.2	94	30	45.7447	0.655814
bta-m0878	UAUUGGAUUGGCCAAAAAGUUCAUUUGCCUUUUUUUGCAUGAUGUUAUGGGAAAAUGCAAAUGAACUUUUUGACCAACCCAGU	37	83	44.5783	34.9398	1.27586
bta-m0879	AGUGGUAAUUCAUUGUGGUUUGAAUUUGUGUUUCCCUAAGAGUUCAUGACAUUGAACAUCUUUUUGAAUAUUAAUUGAGCAUCUAAAUGCUUAGCAU	20.2	97	20.8247	30.9278	0.673333
bta-m0880	CUGUUAGCAACAGUCAGACAGAAAACAGAUCUGUCUGAACGGAUAGAUCUGUCUUUCUGUCCAGCUGCAAAACAC	32.1	75	42.8	44	0.972727
bta-m0881	GGGAAAGCUGAGCUGAGAUGGGUGAGUCUUGGGGUGUCUAUAGGACUUACUGGAAAAAGUUUUGUAUUCC	22.4	70	32	45.7143	0.7
bta-m0882	UCCUUCCACUUGGCUGUGAGUCCUGAGGAACACAGAGGGAAACUCCUAGUUCUCUGGCUACAGGCUUGGGCUUGGGAAGUA	24.8	81	30.6173	53.0864	0.576744
bta-m0883	AUGGUUGGAUGGCAUCACUGACUCGAUGGACAUGAGUUUGAGUGAACUCCGGCAGUUGGUGAUGGACUGGGAGGCCUG	21.8	78	27.9487	53.8462	0.519048
bta-m0884	ACUCCCUGGGCAGGGCCAGGGGCUGGAGCCUCAUCCAUGCAGCCUACGCACCAGGCCAGUCUGCGGCCGAAUGAGCUCCAGCUUGCCACGGAGC	39.2	94	41.7021	68.0851	0.6125
bta-m0885	CCUAAUACUGGUGUCCACUCUGAACCCAGUGCAGCCCCGAAGCAGAAAUAACACUGGUCCAGGAGUCAGGCAUCCCUAUUAUGGC	23.5	85	27.6471	52.9412	0.522222
bta-m0886	UGUUUUGCCUUUCCGAUACUUAUAGAGAUAGAUAGUAUAGUUGAGAUGUGACUGCUAUCUCUAUAAGUAUCAGAAAGGCAAAAC	45.8	84	54.5238	34.5238	1.57931
bta-m0887	AUGAUACUGUGGGGGGAAAAGCCUCUGGAAAUGAAGAAUGGGAGAAGUGUCCAAGAAUUCACUUUGGAGGGCUUCCCUGCUGCCAGCACCUG	27.1	92	29.4565	51.087	0.576596
bta-m0888	AUGUGGGCACUUGUGGGCAGCUCUGCGAGCAGGCCUAUCUAUCCUAAACCUCCUAGCAAAUGCUGCUCCCAAAUGCCAGUUC	27.1	82	33.0488	53.6585	0.615909
bta-m0889	UGCCCGUUGGCCCUCGUAACCCAUUCCCUGGACCCAGGCCUACCCUGCCCCCGAGCGGGCGGCGAGGGGCAGGCGGGAA	37.8	79	47.8481	73.4177	0.651724
bta-m0890	CUGGUUGUGGCACAAGGGUUUCUGGUUGUGCUGGCUUCUUGUCGCAGAGCACGGGCUCUAGGUGCAUGGGUUCAGC	25.7	76	33.8158	57.8947	0.584091
bta-m0891	GGUGUGCAUCCCAAACAGAAAAAGAGAGCCAGAGGGGAGCUGUACAUCCUUUUAUGACUUAACUUUGGAGGUCUUAUUUCUGAGUGAUUACAAA	22	94	23.4043	41.4894	0.564103
bta-m0892	AGGGAAACAAAGAGGAAAGCGUGUCACAGCUUACUGGCUUUCUCAAUUCUCAGGAGCCAAGACAGUGGGGCCUCUUACACUUCUU	20	85	23.5294	48.2353	0.487805
bta-m0893	CAGUAUUCUUCGGGCUUCCCUGGUGGCUCAGAUGGUAAAGAAUUUGCCUGCAAUGCGGAAGACCUGAUUGAAUUACUU	22.4	78	28.7179	46.1538	0.622222
bta-m0894	UAUUGGGUUGCCCAAGAAAUUUGUUCAGGUUUUUCUGUAUCAGCUGAUGGAAAAACUCGAACAAACUUUCUGGCCAACCCAAU	36.9	83	44.4578	39.759	1.11818
bta-m0895	UGGCUCCAAUUUCAGCCAGGUAUUCCGAGUUCCACUCAGGUUCUUGGAGUAAUGGCUGUAGCUCUGGGCCAG	34	72	47.2222	52.7778	0.894737
bta-m0896	GAGUGUUUUGCAGCUGGACAGAAAGACAGAUCUAUCCGUUCAGACAGAUCUGUUUUCUGUCUGACUGUUGCUAACAGAG	30.7	79	38.8608	44.3038	0.877143
bta-m0897	GCAGUCAGUGCUAUUGGAGAAGGUUUCCUGAAGAUGGUGCCUGAGAGGCGAAGGGAGAGGAAGGCCUGCCAAAAGAAAGGAUGGCC	24.2	86	28.1395	54.6512	0.514894
bta-m0898	UGAGGUGAUACCUCAUUGUAGUUCUGGUUUGCAUUUCUCUAAUAAUGACUGAUGUGGAGAAUCACUUCAUGCAUUUGUUGGUGAGAAUUUAGCUUAUU	22.5	98	22.9592	35.7143	0.642857
bta-m0899	UUGGGGAAGAGUGUUUUGGGGUUCAGUCUGAAGCCCCUGUUUGGAGCUGAAGAUCGAACAUUUGGAAAUGCCUUUUCCUG	29.2	80	36.5	47.5	0.768421
bta-m0900	ACAGUAAUCAUGACUGUCCUUGGCCUUGGGGACACUUUAAGAGGCCCCCUCAGGAAAGGGCAGCAGAACAGCCA	24.9	74	33.6486	54.0541	0.6225
bta-m0901	AAGGGACUUGGACGAAGAUUCAGAAGUUGAGUCCACGGUCACCCAAAUGAAAGGGCUUAAGGGCUGACUUCUGCGCCAGGCUUCCCUUU	33.1	89	37.191	51.6854	0.719565
bta-m0902	CUCUGUCAUGCUGGCAUUUCCUCAGAGACACGUGUGAUGUAAAGGCCGAUCCUAAAGGCUCUGAGUCAGAUGGGCUGGCAGA	24.9	82	30.3659	52.439	0.57907
bta-m0903	UAACGCUGUGACCAAAGACUGAAUUCUCCAUUGGAUAUAAUAGUCACUUGAUAGUGCUAUGUUUUCCUGAUGGAGAUACAAGCCACUCAUAUCCAUG	24.3	97	25.0515	39.1753	0.639474
bta-m0904	AGGAAUUACGGUUUUUGCCCCCAUAUUUGUUUGUUCAGUCACUCAGUCGUGUCUGACUCUUUGCAACCCCAUGGACUGCAGAACCCCAGGCUUCC	21.3	95	22.4211	49.4737	0.453191
bta-m0905	UUGCCCACAGAGCCGGAGGUGACGUCGCGGCCACAAAAGUGCGCAAAUUUCCUCUGGGGCUUAGUGGCCCGGCGCACCCCGUUUCCCGCAUAGGGCCCA	42.3	99	42.7273	64.6465	0.660937
bta-m0906	GCAGGGGGCACUGAAGUGGCAAGUGGUAGAUUGUAGAGGAGUCAAGCAUUUGCCAUUGCUGUACCCAGAGGUUCUUAACCUGG	29.2	83	35.1807	51.8072	0.67907
bta-m0907	GAGAAGAAGCACCGGAUUUAGUCUUAGGAGGUAAGGAAAGGUUUCCAGGAGGAGAUGACACCUGAGUCGAGUCCUGAAACACCAAGA	18	87	20.6897	48.2759	0.428571
bta-m0908	GGUGGAAGUCUGGCUCUUCCACCAGACCUGAGCCUCAGGGAAGCCAAACGGCAGGUCUGGUUUGAGACCAAACUUUCUGCUA	35.6	82	43.4146	54.878	0.791111
bta-m0909	GUCUGACUGUUGGCAACCCCAUGGACUGAGUGCGACCUGCCAGGCUCCUCUGUCCAUGGGGAUUCUCCAGGCAAGAA	31.7	77	41.1688	58.4416	0.704444
bta-m0910	CAUGGAAUUCUGAGAGACGUGACCUUGUUUUGUUCAACCCAGACUCCAAAACAAGAUCACGUCUCUCAGAAUUCCAUGCU	50	80	62.5	43.75	1.42857
bta-m0911	UAGGUUAGCCACAAAGUUCAUUCAGGUUUUUCUGUAAAAUGUUACAGAAAAUCUGAAUGAACUUUGUACCCAACCAA	36.7	77	47.6623	33.7662	1.41154
bta-m0912	GCUGAAGGACUCCUCCCCAUCUCCCCGGCUCUACGCUAGAGUUUUGUUGCCAGAGCCGGGGAGGAGGGGAGGCGACGGGCCUC	47.6	83	57.3494	66.2651	0.865455
bta-m0913	GAUUCUGAUUCAGUAGUUCAGGGUGGAGCUUGGUAUUCCACAUUUCUAGCAAUUUUCUGGAUGCUGAUGCUGAAGA	18.8	76	24.7368	42.1053	0.5875
bta-m0914	CGGUGUGCACCUGUACGGGCUGAUUAGAACAAAGGAAAAAGCCUUCUAAUAUUGCUCUUACAGUCAAAACCA	19.7	72	27.3611	43.0556	0.635484
bta-m0915	AUCAAAAUAAAAACGGUUAACAGUUUUUCCAUUCUUCUUCUAUUAGAGAAGUGGUGAAUGGAGAGGGGAAUGAAAGCUGGAAGCUAACAUAUUAGGUGA	22.3	99	22.5253	35.3535	0.637143
bta-m0916	CCCGGGGGCGGGGCGGAGCCGGGGCCGAGGGUGCCGAGCCGACCCGGCGGCUGCGCCCGAGACUCUGCAGCCGAAGCCGGU	43.6	81	53.8272	82.716	0.650746
bta-m0917	CUUAUAUUGGGUGGCCCAAAAGUUUGUUUGGGUUUUUCUGUAAGCUCAUAUGGAAAACCUGAAUGAACUUUUUGACCAAACCAAUAGUUU	31.7	90	35.2222	35.5556	0.990625
bta-m0918	GGAACGGAGGCCUGGAGUAGCUGUGGCUUGCCCGGAGGUCACGGGGUAGAAGAGGUGGGGCUGCAAUACUGUGUCUCUAUUGU	25.7	83	30.9639	59.0361	0.52449
bta-m0919	CAGGGGCUUUCCUGGUGGCUCAGAUGGUAAAGAAUUUGCCAGCAAUGUGGGAGACCUGGAUGUGACCCCU	25.6	70	36.5714	54.2857	0.673684
bta-m0920	AUGGGGCUCAGAGCUGGGGCAGGGCGUGGGGGUUAGGGCACCCAGCAGACGCUGACCUGUCCAUGCCCACCAGCUGGCCCCAG	47.5	83	57.2289	69.8795	0.818966
bta-m0921	AGGUCUGACUCACCAGUUGAAGGAGCUCAGCAAGCUGCACUCUUAGGCCUCAGUUUUCCUCAUCUGUGUACUAGGAGUGAGAACCGAGUCAGAUU	33	95	34.7368	49.4737	0.702128
bta-m0922	CCGGGCGGCGGCCCCGGGCGCCGGGCGCCGCGGGAGGGGCCCGGCGGAGGCGAGGGAGCGCAGGCCUCCGCCGCGCAGACUCCUCACUGCCGACCCCC	61	98	62.2449	86.7347	0.717647
bta-m0923	CGGCUCCAGCCCCGGCGGGCGCGCGGCGGGCACUGCGGCGGCCGCGGCCGGGUGGCCGGCUCGGCCCGGACCGGAGCGCCGGCCGAGGAAGAGCUCGC	61.4	98	62.6531	86.7347	0.722353
bta-m0924	UACAGUAAUACCUGGAUAAAUGGUGAGGGCGGUGUGUUCGGUCUGACUACCCAGUGGGGGCGCAGUGAGGACGGGCACGCUGCUGGAAGGUGCUGGC	37.5	97	38.6598	59.7938	0.646552
bta-m0925	GGUCCAGAAAGGUUGAGCUGCUCGCCCCCAAGUCUCAGCACGCAGGAGACCACGUGACGGGGGGAGGAGGGGGGCGUGGAGCUCGGUCCUGUCGGGCA	49	98	50	68.3673	0.731343
bta-m0926	GCAUACACUCAUCAGAGGUCUGCAUAGCUGUAGUGCAUUACUCUCCCCAGGCUAGAGAGACCUCUGUAUUCUCUUAUCCCUAUGGAAGCUUGUAUAAGCC	23.9	100	23.9	47	0.508511
bta-m0927	AAUUCUACAGACCCUCUGAGCUGUUUCCUUGCCCACAAAAUUAGGGACUCAUCUCAGAGACGUCUAAAUUUCU	21	73	28.7671	42.4658	0.677419
bta-m0928	UGUUCCAGGCUUGGAAACAGUGUCUAGACUUGGAAACAUUUGGAACAUUGUCUAGAGUUGAUUCUAUGUAGAGCU	18.8	75	25.0667	40	0.626667
bta-m0929	UGCUGUUUCUCCCAGGUCUAGGGAGGACUCUCAGCCCUUUGGGGGGAGGUGGCCCUCACCCGGACGAUGAUGCGCUCUGAGAUCUGGGCGGC	36.6	92	39.7826	64.1304	0.620339
bta-m0930	AGCCUGCAGGCUGGACUGGAGCUCCUUGAGGGUCAGGUUCUAGAAUGUUCCCUGCCAGGGCUCCCCUCUGCCUGUCUCUGGUUUUCCUGUCUCAGGCC	36.1	98	36.8367	60.2041	0.611864
bta-m0931	CGGGCAGGGCCGCGGGCUUCCGGCUGCCCCAGCGCGCAGAGGUGGGGGUCGCUGGCCCGCGGGAGAGGACCCUGA	42.5	75	56.6667	80	0.708333
bta-m0932	CCUGAGGAGCAACUAAGCUGGAGUGCUACAACUUCUGAGUGCAUGAGCCGCCAGUACAGAAGCCUGUGUGCCCUAGAGCUGGUGCUCCCCAAC	31.2	93	33.5484	56.9892	0.588679
bta-m0933	GUUUAGGAGAUGAAGGCUGGAGUGGGAGGAAACAGCAAGCAGGCGCUCGGCCCAGCCCAGCCUUCAGCCGUCGCUAGA	33.8	78	43.3333	61.5385	0.704167
bta-m0934	GACCAGGACCAAGCUGCUUUUCUCAGCCUGGGCUCAGGAGUGGUGCAGCGCGAGUUCGGAGACUGGAUGCAGUGCGAAGUGGGG	26.1	84	31.0714	61.9048	0.501923
bta-m0935	GAGGCUUUUGAUAGAGAUCUUGAUUGUAUUAAGGCUCAGUUUCACCGAAUGCUUCUUCUGUGUCUGAGAUGGUACUAUUGUGUUUCUUCUUUCUUCU	20.4	97	21.0309	38.1443	0.551351
bta-m0936	ACCGGGGACCCGGAAGACCUCUGUCCAUGCGCACUGACGACGUUCUCCCUGUGAGCACCGGCAGCUCUAGGGGUCCUAACC	27.3	81	33.7037	64.1975	0.525
bta-m0937	AGAGGAGCCUGGUGGGCUGCAGUCCAUAGGGUCGCAAAGAGUCGGACAUGACUGAGUGACUAAUGUAUGUGUGCGUGUUGGCUGGGGGCCUCA	36.1	93	38.8172	56.9892	0.681132
bta-m0938	CAGGAGGGGGCCAGGCGCCGGCCGGGCGCGCUGGGCCUGGCAUGCGGGCCACAUGCUUGCCCACGGGGCUCAUGGAACAUUCUUGC	45.3	86	52.6744	73.2558	0.719048
bta-m0939	GGCGGGAGCCCCCCGCACGCGCCUUGGUACGUCCCGGCCUACGGCGUCCGCGCGGGGCCGCAAGGGCUCGGCGGCGGCGUUCGCGUUCCUCGU	44.6	93	47.957	79.5699	0.602703
bta-m0940	CCAAAGACUCCUCCAGACUAUAAAGAAAGCUGAAUGAGGAAGAAUUGAUGCUUUUGAACUAUGGUGUUGGAGAAGACUCUUCAGAGUCCCUUGGA	26.2	95	27.5789	42.1053	0.655
bta-m0941	GUUCUCAGACAUUCAGAGUAAGCUGCACCUCUUGUUGUUUACAUCUCUCACUGAGGUGCACUUUCUCUGAGUUCUCAUCUA	27.4	81	33.8272	43.2099	0.782857
bta-m0942	GUAACUCAGCAAUUUUGAGUCAGAAUAAUACUAGAACUGACAGUUAAACUCUCAGUCUAGUGAUCUUUCCAUCAAAAUGUUAGUUUU	21.9	87	25.1724	32.1839	0.782143
bta-m0943	AUGGUGUAGGUAUUUAGUAGAUGAUAAAGUAAUCCCUGGACACAUUUAAAAUAUUAUUUUCUAUUUAUUCCAUACCUACUCUAA	18.4	84	21.9048	27.381	0.8
bta-m0944	UUGGUUUUUAUCAGGCUGACCAAAAUUUUCAUUUGGGUUUUUCUCUAAGAUGAAAAUGAAAAACCUGAGUGGACUUUUUGGCCAACCCAAAUAAAUGCUAU	32.2	101	31.8812	33.6634	0.947059
bta-m0945	GCAAAGUGAGGAGUUUCCCGGCCCAUGCACCAAAUGUUGUAGCCACGUGUUCCGGGAAACAAACUCAGAAGAACAAUGCA	23.2	80	29	50	0.58
bta-m0946	GCGCCGAGCUCCCCCCGGCGGCGGCGGCCGCGGCGCCCGAGAUCAUGGCGCUGGCUGCGGCGGCCGCCACUGCGGCGCUGGAGUCCGAGUAG	53.2	92	57.8261	81.5217	0.709333
bta-m0947	CCCCUGCUGGCAGUCAGGGCGUUUCGUAACGCCGCUCGGAAUUCUUUCUUUCCUGUGAGUGCGGAAGCCCUGAUUGAGGAGGGA	41	84	48.8095	58.3333	0.836735
bta-m0948	UGAAACUCCAGUACUUUGGCCACCUCAUGCAAAGAGUUGACUCAUUGUAAAAGACUCUGGUGCUAGGAGGGAUU	18.3	74	24.7297	44.5946	0.554545
bta-m0949	UACAGAGGAGGAUAGGGAAUUUAGAAGCUCCAGUGCAGGUAGGAGUUUCUAAGUUCCCUAUCCUCCUCUGUAUCUCCUUUCC	55.7	82	67.9268	46.3415	1.46579
bta-m0950	AUUUCUUCCUUCAGGGGAUCUCGCUGUAGACGCAGGAGAUCGAACCUGUGUCUGCUGUGGCUCCUGUAUUUUAGAAUU	32.6	78	41.7949	47.4359	0.881081
bta-m0951	AGAAAUCUGGAAGUUCUCGGUUCAGGAACUGUUGAAGCCUGGCUGGGAGAACUUUGAGCUUUAC	20	64	31.25	46.875	0.666667
bta-m0952	ACAGAGGAGCCUGGUGGGCUGCAGUCCAUAGAGUCACAAAAGAGUUGGGCAUGACUUAGUGACUGAGGAUGCAUGCUUUAUAUAAUUUGG	22.4	90	24.8889	46.6667	0.533333
bta-m0953	UCUGGCCUGGAGAAUUCCAAGGGGUCACAAAGAGUUGGACAUGACUGAGCAAUGUUCACUUUGUGACUCUUUAGAUUUCUGAAUCAAAGC	29.9	90	33.2222	43.3333	0.766667
bta-m0954	CAGGGUCUGGCUUCUUCUGCUCAAAAGCCAAUCAAAAGGCCAGGGUGGUAGAAAGGAAAGUUAGCUUUAGAUAGUCACCUU	18.1	81	22.3457	45.679	0.489189
bta-m0955	UGAUGGUAGAAUUUCUUACAAUGUUGGAGCAAUUAUUCUUUUGUUUUUAUUGUGGGAGAAUUUUUUACUUUAA	19.2	73	26.3014	26.0274	1.01053
bta-m0956	CAACUGAGAUGACAGCUGACUUGAGUCACAUGAGUGAGAACAUGUGACUGAAGUCAGCUGUCAGUCACGUGU	41.7	72	57.9167	47.2222	1.22647
bta-m0957	CGUGGGCCCUACAGUUCGGGUUGUAGUUGUGGUGCAUGGGCUCAGGUGCCCCAGAGCAAGUGGAGUCUUCC	22	71	30.9859	60.5634	0.511628
bta-m0958	AUUCCAGUUCUCCGGCCUGGAUAAUUCCAUGUACUAUAUAGUUCAUGGGGUUACAAAGAGUUGGACACAACUGAAUG	26.4	77	34.2857	41.5584	0.825
bta-m0959	UGUCUGCUGGACUCAUUUGGAAUUGUUUCACAAACUUCUGUGGGGAGACUUCAAAUGCUGGAGCAGAGCAA	21.6	71	30.4225	45.0704	0.675
bta-m0960	AGCUUUUAAUUUUAAUUUUUUGUUUCAACCCCUCUUGAAGAUGGCAAACAAUGGGCUGAAACAAAAAAGUAAAAUUAAGAGC	28.9	82	35.2439	30.4878	1.156
bta-m0961	UUUUUUCUUUUUCUUGGUUCUGUCUGAACAGAUAGAGCCUGUUCUAUUCAGACAGAGCCAAGACUUUUUCAGAA	30.7	74	41.4865	36.4865	1.13704
bta-m0962	GAGUUUUUACGUGGAGAUAGUUGGCCAGGGACACACAAAAACGUCGCUGAAAAGUUUGCACCUGGCCCGGCGCUCCACUCACCACGAAACU	27.2	91	29.8901	52.7473	0.566667
bta-m0963	GGGCCCAGCCACGUGCAGGCUGUGGCGGGGGAGCCACGGGGGAGAGCGCUGGGUCAGCAGCACCAGGCGGCUCCUGGCUGGCUCCCCGGGUUGGCUU	52.3	97	53.9175	75.2577	0.716438
bta-m0964	CCCAGUGGGAGUGAGGAGACCAGCUCGGCCAUGCCCAGGAAAGUGACCCCAGGUCAUAACCUUGACUCUGCCAGCAUCUCUGGCUAUAUACACUGG	32.8	96	34.1667	57.2917	0.596364
bta-m0965	UCUUCAUACCCAUGGCUGGGUAGCUUAGUCAGAGCAGCUGAGCUGGUUUUCCAGGAAGGGGUUCUGGGUGGAGAC	28.2	75	37.6	54.6667	0.687805
bta-m0966	GAGAGACGGGUUGGGACGCCCGGGAGACUGCCUACCGUUCCGGGUGAUGGGGUGAACGGUGCCAGGUCGCGGCUG	23.8	75	31.7333	69.3333	0.457692
bta-m0967	GGGUAUUUUCAGAUUUCUUAUAGGAUGCUAUGAUAACAUGGAUGAAGACAUGAGGUGGAUUGUGUCUGUGAUGAAAUAUCUGAUGACUUUUACCA	19.5	95	20.5263	35.7895	0.573529
bta-m0968	CUAUGCACUGUAUAGACUCUCAAGAACAGAACUGGAGUUACCAGAUUCUGGUACUGUGGGAGUCUUUUACAAUUCUGAGUUUAAGUGAUAGC	28.2	92	30.6522	40.2174	0.762162
bta-m0969	AAUGGUACUCCCUUUUCUGGAUGGUUUUUGAAAUGCAAUGGCCCCUUGAGACCAGAGCAGAAGCGUGUAAGACCAUG	19	77	24.6753	46.7532	0.527778
bta-m0970	GGUCACAAAGAGUGGGACAUUACUGAGCGACUUUCACGACUUUCAGAUCAGAUCAGUCGCUCAGUCGUGUCCGACUCUUUGUGACCC	54.1	87	62.1839	50.5747	1.22955
bta-m0971	AGCUCAUUGGCUCCGCUCUCGUCCUCGUCCAGGCCCGGCUGCGGGUGGGAGAUGAGAUGGGGAGGAAAGAGCGCGCGGGGAGC	41.1	83	49.5181	68.6747	0.721053
bta-m0972	CCCAGUUGUGAAAUGGACCCCUGACACUGGGCAAGAAGAUCUCAAGGAUCACUUUGGACCUUGGAGUUAAGGGAUUGUAUUGGGGCUGG	24.3	89	27.3034	50.5618	0.54
bta-m0973	CUGGACUGCCAGGCAAGUCCUGAAAGUUCAAGUGUUGAAUGGUGCAGAGAUGUGUCUGAUACCAGAUCCUC	21.8	71	30.7042	49.2958	0.622857
bta-m0974	UAAACUCCAUUUACUUGGAGUAGAACUUUGUAGUGAAUGAAAAUGACUAGGUUCUUCUGCCAAGUAAGUUGAGAACA	25.5	77	33.1169	35.0649	0.944444
bta-m0975	UAAAGCCGAGCAAGCAGCAUCCUGAAUGGGAGGCGCAGAGCUAACAGAGAAUUCGGAGGUGCGUCUGGAGACGGUACGA	20.8	79	26.3291	55.6962	0.472727
bta-m0976	UGGGGUCACAAAGAGUCAGACAUGAUGGAAAUGACUUCAGUUCAGUUCAGUCACUCAGUCGUGUCCAAUUCUUUGUGACCCCAU	42.9	84	51.0714	45.2381	1.12895
bta-m0977	CAGGGCAGCUCGGCCUGUGGGCCACAAGCCCUGAACCUGUGCUCUAGGGCUUGGGAGCCACAAGUCCUGAAGCCCGUGCAGCCUAGAGCCUGCGCUC	45.6	97	47.0103	65.9794	0.7125
bta-m0978	GGACGGGUAUCUCUUGAAACUUCUGGAGUUUCCUAAAGCAUAGCGAGGACCCUUUCGAGUUCCAAGGGAAACGUUGUCUU	24.5	80	30.625	47.5	0.644737
bta-m0979	CCCAGUAGCUGCUAGGGCCUUGCCCCAAAAUUCCCUGACCAGGGCCAGGUAGCCAUGAGCAGCAUGGCUCCUGGCUGGCUCACCAAAUUUUUUAC	34.5	95	36.3158	56.8421	0.638889
bta-m0980	UUCUGGCUGAUCUUGGUAGCCUGGAGGUAUGGUGAGCGCUUGAAGGAAUCUAGGUUCUGACUAUAGACAGCCUUAGUUAGGU	22.1	82	26.9512	47.561	0.566667
bta-m0981	AUCUCUAGUUUCAACUUCCAGUGCUCUUUCUAACGACAAGUAUGGGCUAAGGGCAGGGGUGAUGAGAUGCAAUGGACAGACACAGGCUUGAGGUC	20.6	95	21.6842	48.4211	0.447826
bta-m0982	GCAGCCACCCACUUCCGGCGGCGAUCUCGCGAGAACCCGCGCUCUCGAGCGUCGCUGCCGGAAGAGCUUUGAAAAAC	36.9	77	47.9221	64.9351	0.738
bta-m0983	UCUGCUGCAAUAUCUUCUUUUUGCUUGUUUUCUAUCAUUUAAAAAUGUCAAGCUAGUCUUAGCUCACAAGCAGUACAAAACAGACUGCAGGCCAGAU	19.7	97	20.3093	37.1134	0.547222
bta-m0984	AAUGCAGGAGAUGCGGGUCCAAUCCCUGGGUCAGGAAGACACCCUGGAGUAGGAGAUGGCAAUCUGCUCCAAUAUU	22.5	76	29.6053	52.6316	0.5625
bta-m0985	AUAAUUCAUUCAGUUCCCCCAUCAGACUGGCUCCUGAGCGAGAAUUCAUCAAGUCCCUGAUGGUGAUUGGCAAGUGGAGGGC	19.3	82	23.5366	50	0.470732
bta-m0986	UCUCGUUGCUCUAAUUCUGUGCCUCUGUGCAUUAAUAUUUGGAUGCAUGCCAGCAUGGAAAUUGGUCUUCACAGAC	18.7	76	24.6053	43.4211	0.566667
bta-m0987	GGCAUAUACUCUGGAGCCAGAGAGAGCUGAGUUCAAGUCCUCGCGAUUCUAUAUGCUCUCUGUGUGACUUUAGGCAAGUUGGU	21	83	25.3012	48.1928	0.525
bta-m0988	GCCGGACGGAAGGACCCUCUGGCUCUGGGGACGAGCAGUGAGGAUAACUGGUCUCUGCACUCUCAGUCUCUGGCGCGGUCUCCGG	33.1	85	38.9412	64.7059	0.601818
bta-m0989	UCAAAGAGUCAGACUGAACUAAGCAACUGAGCACACAUACAUCCUAUGGUAUCACAGUUCUUAUGUUCAAGUCACCUUUAUUUUACUUAAUACUCUUCA	19.2	99	19.3939	35.3535	0.548571
bta-m0990	GGAGAAGGAACUGGAAACCCACUCUGGUAUUUUUGCUUGGAAAAUCCCAUGGACAGAGGAGCAUGGUGGGCUAUAGUCCAUGCAG	23.5	85	27.6471	49.4118	0.559524
bta-m0991	CAAAAGGCAGUUUGUUUUGCUGCACUCUUAAAUUUUCUUACUUCAAACUAGAUGAACUGUAGCAAAACAGAAAGUACUCUGCUUCUCA	20.8	88	23.6364	35.2273	0.670968
bta-m0992	AUCGUAUUUCUUUUAAUUUUUCUAGCAGUUCUGUGAGUGAGUCUUGUAAUCUCAUUUGGAAGGCUUAGAACUGAUAAAGGAACAGGUGCAGA	20.8	92	22.6087	35.8696	0.630303
bta-m0993	GCCUGAGCUGAACAGGCAUGUGACAAUUUACCUUGUCAAUAACCUUGACAAGUGUUGAUUGUGCCAAAUUGCAACUUA	24.5	78	31.4103	41.0256	0.765625
bta-m0994	CCUUGGCUCCAAUGUGAUUGACAGUGACUUUGGUGAUGUUCAGCACCUGAAGGUAUUGGAAAUGGUAUUGGAGAAUGUU	25.8	79	32.6582	43.038	0.758824
bta-m0995	UGCUGUGCCUUUGGUGCUUCUGUGGGAGUCAUUUAAAUACAGUAUAGUGAGUUCCCAGAUGGCACUAGUGGUAAAGAACA	31.1	80	38.875	43.75	0.888571
bta-m0996	AUGAUAGGUUACAGUCCAUGGGGUCACAAAGAGUCAGAAACUAAUAAGCAACUUCACUUUCUAUGGAAAUUGUACCCCAUGCUGCUAUAGCUUUUGACCU	21.5	100	21.5	40	0.5375
bta-m0997	UGCAAAGAGUUGGACGUGACUGAAGCGACUGAGCACUCACAUAUGCUCCUUUUCGUGUUUUGUUUAAUUAACAUGCAU	19.6	78	25.1282	41.0256	0.6125
bta-m0998	AUGAACAGAGGAGCCUGGCAGGCUAUAGUCCAUAGGGCGGCAAAGAGUCAGACAGGACUGAGUGGCUAACACUUUUACUUUUCAC	21.8	85	25.6471	49.4118	0.519048
bta-m0999	UGUAUGCAAGUGUUACUAAGGAUGUUGUCUUUGAGCUUCUUUCUCACAAAGACAGUGUCUUGAUGUAAAAUUGGGCUUAGAG	18.1	82	22.0732	37.8049	0.583871
bta-m1000	UGAGAGGCCGCGGCCGGGAGCGGGGGAGGGCCACGGAGGUGAACCAGACCGAGGCCGCGACCCCACCCACCCCCGCGGGGCCCCAGACGCCUCCG	43.3	95	45.5789	80	0.569737
bta-m1001	AGGCUUCCAUGGUAGCUCAGAUGGUAAAGAAUCUGCCUGUAAGAUUCUUUACCAUCUGAGUUCAAUCUUCCCAACCC	33.6	77	43.6364	44.1558	0.988235
bta-m1002	CAGGUUCUAUCCCUGGGUUGGGAAGAUCUUUAAAUGGCAAUUCACUCCAGUAUUCUUGCCUGGGAAAUCUCAUAGACAGAGGAUCCUGG	20.6	89	23.1461	46.0674	0.502439
bta-m1003	GCUUCCUGUUGGUUUUGAGUUAGGAACACCCUGGGUUGACAACUGGAGUCAAUUUCUGCAUUUGAUUCAAAAGCAACUUGAUUG	21.3	84	25.3571	41.6667	0.608571
bta-m1004	GUGCGGCCGCGCCGGCCCCGCCCCCGCGGCGCCCUUGGGAAGGCUCCGCGAGGCCGGUGGCCGGUUAGAGACGUCA	41.9	76	55.1316	80.2632	0.686885
bta-m1005	AUCCCAAUAGGAAGGCACAGACUUGGGGGCAGGGAGAGUCAGAACUGCCAUGGAGGUAAGAGCUUAUCCGGCUAGAAA	18.4	78	23.5897	52.5641	0.44878
bta-m1006	UCCCAGGCCCUGAGUUAGUGGGUUCUGGAAGGAGUGGCCCCAGUAAGUCCCUCUGGACCUCUGGCUCACAAUCCCUUUGUAUCAUACAAGGUCUGGUGGG	35.9	100	35.9	56	0.641071
bta-m1007	AGCUGGGUAGCCCGGCGUGGGGUGAGCACUCCUGCAAGGACCCGAGGCCCUGAAGGGACUGAUGGUCAUCUGAGUUUGGGCCGGC	32.1	85	37.7647	65.8824	0.573214
bta-m1008	CGCCGCCGCCGCGGCUGGUUCUCUCCCCUCCUCCUUUGUGAGGGGAAGGGAGCGAGUCCAUUCCACGGCCUGCGCCCCGCUCCGCGC	40	87	45.977	73.5632	0.625
bta-m1009	UUGGAGAUCGCCCGGCGCCGCCGGCGGCGGCGGCUGCGGCAGGGCCAGGGGCUGCCCCGCCCCUGGGGCGCUGGCGACCGGCGAGGGCCCC	58.2	91	63.956	85.7143	0.746154
bta-m1010	CUCCCUUCUCGUCAUCUCGGUGGCGGCUGCGGCAGCACCUCCUCCAAGAAGCCUUCCCUGACCACCACCGGUGACCUCACCUCCU	21.6	85	25.4118	64.7059	0.392727
bta-m1011	GGCGGGGGGGAGGCUGUGCCGGCGAGCCCCGAGGGCGCGGGGCCGAGGAGGGCGCACCCCGGGGAGCCGGGCGGGCCGGUCCUGCG	52.3	86	60.814	87.2093	0.697333
bta-m1012	AAGGAAGCUGCUGCCGCGGCGGCGACGGAGGCGGGGAGGCGGCUCGGGCCGACCCGGCCCUGAGCUGCCGCGGCGGCGGCCUCUGG	64.3	86	74.7674	81.3953	0.918571
bta-m1013	GGCCCGGCCCGGGCGCGCCGAGGAGCGGAGCCAGGGGCCGGCGCUCGCUUCGGCUCCCUCCCGGGCGCGCCGGAGCCGGGGGCG	64	84	76.1905	88.0952	0.864865
bta-m1014	AGGAAAGUGACAGGAUGAGGAACAAGAAGUUCAAAGAAGAGCAGGUCCUGCCCAAAUCCAGUCAGUAGAUACUCCGUCUAGUUCCUU	19	87	21.8391	45.977	0.475
bta-m1015	CUACUUGGGCUGGUGUUGGUCCUUCUGUUGUGGCAGGCUGACUACUGUGGGUGAUCUGGUAGAUGUGGCUGGCCCCCAGUGCAGUUGGU	27	89	30.3371	57.3034	0.529412
bta-m1016	CAGGGGGAAGGAGGCCAGGUAGGGAGGUUAAGGGAAUCGGGAGGUAUGACCAGCAUGAGGCUCUCUCUGGCACUGUUCCGCCCAU	29.4	85	34.5882	60	0.576471
bta-m1017	GGUCACACAGAGUCAGACACGACUGAAGUGACUUAGCGGCGGCAGCAGCAGUGCUGUGCUAAGUUGUCUCCGUUGUGUCUGACUCUGCGAC	49.8	91	54.7253	56.044	0.976471
bta-m1018	CACCAGUGAUACCUGAGAGAGAUACCCAGAGUGGCCUGUCCCGGCACCAACCCCGGUCUUCCUGGUUGUAGCUCUCUGUUUUCUAUGGCA	25.6	90	28.4444	55.5556	0.512
bta-m1019	CGGCCCGGAGCUCGAGCCUGAGUCCCGUCCGGGCCCGGACGCUGACCCGCGCCCAGGCGGGGUGCAGGCUCCGCUCCGGCCU	58.5	82	71.3415	80.4878	0.886364
bta-m1020	CCUGGGAUCCCCUGGUUGGGAGCCACUGUGCUGACUAGAGGAAGAGGUUCUUGUAACUCCUGCCUGGGGCUGUUUAAUCCUCCCAGC	27.3	87	31.3793	57.4713	0.546
bta-m1021	UGGGGGCAUUGGAAACCUGCCUAGGACUACGCGUGGAGGCGGAUUUCGUGGCAGGUUCGGCCGUUGAACGC	28.4	71	40	61.9718	0.645455
bta-m1022	UUAAUCUCAUUUCUAGAGAGAGAUGGGUAUAAUCACUGUAGUAGCAAAACAUGGCUUGCCUGUUUCUACCUGUCUUUGCUCAGAUAUUAUUUAAU	21	95	22.1053	34.7368	0.636364
bta-m1023	UGGGGAGGGCACAGGGCAGCUGUGGAGUGCUUCAAAUUCAUUCAGAUAAGUGGGACUCUCUUCUGCCCUCUCUUUUCCAAA	30.3	81	37.4074	50.6173	0.739024
bta-m1024	UAGACAAUGCACUGACUUGGAGUCAGAGGGCCCGGAUUCCAGUUCUGAUCCUGUUGCUCUGUGAACUGCGUAAGUCAUUUUCCC	22.5	84	26.7857	50	0.535714
bta-m1025	UCCACCUUCUAUGGGCUUUCUGGACCAGAUGGUGGCGAGUGCUUCGUGUGUGUACCCUCGUGGUACGGGAAGCUCAAGAAUGGGUUUCGGGU	34.5	92	37.5	55.4348	0.676471
bta-m1026	GUAUUAAUGCCAUUUUGUUGCAUAAGUGCUCAGACAGGUCUGACGCUUUUGUAACUGCAUGGAUUGUAGC	22.1	70	31.5714	41.4286	0.762069
bta-m1027	CUUUGGCCUCUGGGACAGCCCUAGGAAUCUCUGCUUCAGGCUCAGAGAGACUCUGGGACAUCUCAGCCCAGCCACCC	26	77	33.7662	59.7403	0.565217
bta-m1028	UGAAGUUGUUUAGGUGUUCUGUCUCUACCACUGGAACAUAACUUCCCUCUGGGCAGGGGUUCAGAACCUGGAGGGACCUCAG	24.6	82	30	51.2195	0.585714
bta-m1029	CCCCGCGGCGCGGCCAGGGCGGACGGCCAGGAGCCGGGGCCGGGCUGCCUCUUCCCCGCGGCCAAACCCUGGACCCCUAGCCGCGGCCUCUUCGGG	49.1	96	51.1458	81.25	0.629487
bta-m1030	CUGACUCUGCAGCUCCAUGGAUUGUAGCCUGGCAGGUUUCUCUGUCCAUGGAAUUUUCCAGGCAAGAAUACUGGAUUGAGUUGC	27	84	32.1429	48.8095	0.658537
bta-m1031	CGCCCCGCCCACGUGACGCGCCCCGCCUGCUCGGCCGCCGGGCGGUCGGUGCCGGGAGGGAGGCCGGGAGGGAAGCGGGCGGCGCGCGGAAGGGGC	57.9	96	60.3125	85.4167	0.706098
bta-m1032	GUAUUCUUUCUUCAACUUUCUCAAUAUCUAGACAGAAUUGACAAUUCUUGGUAGAUAUUGAAAAGUAAGUUAGAACUU	21.4	78	27.4359	28.2051	0.972727
bta-m1033	UGGGUUGCAUUUCGCUCCCCACAGACCCAGAGCCGAAUUUCUAAGGUAUCCGGGCUCUGGUGGACUGAGGGGGGCGACGCGCCCCACGC	46.7	89	52.4719	64.0449	0.819298
bta-m1034	AAAAGGAACUCAGUUACCUAAUGUCACAUAUCUAUCAAGUGGUAGUGCUGAUAGGGUAGCUGUUAGGUUCUUGGC	25.6	75	34.1333	41.3333	0.825806
bta-m1035	AAAAGGAACUCAGUUACCUAAUGUCACAUAUCUAUCAAGUGGUAGUGCUGAUAGGGUAGCUGUUAGGUUCUUGGC	25.6	75	34.1333	41.3333	0.825806
bta-m1036	AAUUGAGUCUACUUGGUUCAGUAGCAUCUUAGAAAUUAGCCUGUAAAGCCUGCUAGACUGAGAGGCUUUGUA	18.9	72	26.25	40.2778	0.651724
bta-m1037	ACAAUAGUAUUCAAGUUGGUGUGGAGGACACAGUUCUCCUUUAGACUUAUUUGAGGACAAGAGA	18.2	64	28.4375	39.0625	0.728
bta-m1038	UUAUCUGCAUAUGCUUUUCUCCUGUUGAUCCUUUAGUUUAAUUUUCAGGCCCAGCCAAAAAGCUAAGGGGGUAGAGGAAAAAAAUUGCCUCCUC	19.7	94	20.9574	40.4255	0.518421
bta-m1039	UAUUUUGACCUCUGACAGCUUCCCUGGUGGCUCAGAUGGUAAAGAAUCUGCCUGCAAUGUGGAAGACCCAGAGGUUCGGUCC	25.7	82	31.3415	51.2195	0.611905
bta-m1040	CAGGAGAGCCGAGGAAAGCGCGCAGACAGCAGUCGUGACAGCGUGUUGGAGCUGUCAGAUUGUAGUUUGCCGACAGUUCAUCCCA	33.3	85	39.1765	56.4706	0.69375
bta-m1041	CGGCGGCCGCGCGGGGAGCCGAGGCGGCCAGCGCAGCGGGUUCAGAGCACCGGCCCCGGCCCCGCGAGCUCCCCGCGAGCUGCCGCCA	57.8	88	65.6818	84.0909	0.781081
bta-m1042	UCCGGGGGCUUCAGCUGGCCCCGAGGAAGCAAGGCUGCCACAUUCUGAGGUUGGGAGCCUUAGUUCUUCGGGGUCUGAAGCCAGUCAG	49.1	88	55.7955	61.3636	0.909259
bta-m1043	CCGGUUUGUAAUACGUAGCCCCGCCUCCUUACGUAUCUUCCGGGCGCCGCAAAGAGCGGCUUGGGGCGGGCGGGCGGUGUUGCUUACGUU	34.5	90	38.3333	63.3333	0.605263
bta-m1044	UACUUUUUAAAAAGAGAGAGAGAAAGGGGCUUCUCCAAGGUCUAUCUGAGUGCCUGUAGCUGGCUGUGCCUCUUUCUCUACAAUCUUAAAGU	28.5	92	30.9783	42.3913	0.730769
bta-m1045	UCACUGCUGUAUCUUUGAGCCUGUAUGAAUGCUAGGCAUACAGUACCCUCCCGCCCCCAGCCUCAGUAUUUGUUGGAUCAAUGACAAGCCGAGUAA	21.1	96	21.9792	48.9583	0.448936
bta-m1046	AGCCUGCCGCUGUAAACAUCCGACUGAAAGCUCCUUGCAACGCCUUACAGCUUCCAGUCAAGGAUGUUUACAGUAGCAAAGA	34.3	82	41.8293	48.7805	0.8575
bta-m1047	AUCCUUGGAUUGAUGGAGAAAAAGCACAAGGGUUCAUUUCUACUGUCUUUGUUGUCAUACAAUCUGAGGAC	21.3	71	30	39.4366	0.760714
bta-m1048	ACAGAUGCUUUGGACUUAUUUGAGGGUAUUAUGAGGUCUCUGGAAGACAGUAAGGAGAGGCUGCUUUGAGAAGGGUUGUGGGAGGGAUGUCUGG	20	94	21.2766	47.8723	0.444444
bta-m1049	GUGUGGCCGGCCCCGCGGGAGGUCGCAGGAGGGCGGUCUGUGGGAGGACACGCAGGAGGGGCACGCCCGUGGCGGGCAGCCGCAA	44.2	85	52	77.6471	0.669697
bta-m1050	CCUCCUAAACUCUGGAGUCUGGACACAGCUGGCAAGGUCACAGGCUCCAGCUGCAAUGUCUCAGCUCCACUCGGGGC	30.3	77	39.3506	59.7403	0.658696
bta-m1051	GCCGCAGCUCAGCCAAUCUCAAGCCCGAGGCUGGCUUGUCAGGGCUGUGAUUGGCCAGCUGGUCCUCCCUGCCUU	31.4	75	41.8667	64	0.654167
bta-m1052	CUAGGUGCUUUGCCCCUGUGCUGGGUGGGGGCCUGGCCCACUCACCCUCCUGGGGAGAUGGCCCUGGAGUCUUCAUCUGGUUUAUCACACGUAU	37.6	94	40	60.6383	0.659649
bta-m1053	AGACUCCAACACGGACCUCAUUUCUGUAGUGUAGUGGUUAUCACGUUCGCCUCACACGCGAAAGGUCCUCGGUUUGAAACC	19.8	81	24.4444	50.6173	0.482927
bta-m1054	UGGGGGCAUUGGAAACCUGCCUAGGACUACGCGUGGAGGCGGAUUUCGUGGCAGGUUCGGCCGUUGAACGC	28.4	71	40	61.9718	0.645455
bta-m1055	ACACAGGUUAAGAGGAUAGAAUCUGGAGCUAGAAUGCCCACAUUCAAAUCCCAGCUUUUACCUCUUAGUAAUUUUUUAACCUAUGUG	24.6	87	28.2759	37.931	0.745455
bta-m1056	UUUUGUAAACCCCAGUGUUCAGACCUGUACUGAGGCUCAUGUUUUGUACAGUUGUAACUGGUGGAAGGACUACAUGGCCAGUUUUACAUGG	22.9	91	25.1648	43.956	0.5725
bta-m1057	CGGCGGCGGCGGCGGCGGCGGCGGCGGCGGGGCUCUGCCUCUACAGGAGCCCAGCGCAGGCCGCAGAGCCGGGGCCGCU	49.2	79	62.2785	84.8101	0.734328
bta-m1058	UCAAAGUGAGGAGUUUCCCGGCCCAUGCACCAAAUGUUGUAGCCAUGAGUUCUGGGAAACAAACUCACUCAGAA	25.3	74	34.1892	47.2973	0.722857
bta-m1059	CAGCGGCCCAGAAGGGGCAGGAGUGGGAUGGAGACUCAGAACCAGAGCUGUCUCCCCUGCUCCAGCCCCUUCUAGUGCCUUCUCAG	46.5	86	54.0698	62.7907	0.861111
bta-m1060	UUCACUUUUCACUUAGGGCUUCUCCGGUGGCUCAGUUGGUAAAGAAUCUGACUGCCGUGCGGGAGACCUGGGUUUGAUCCCUG	25.3	83	30.4819	53.012	0.575
bta-m1061	CCUCAAACUAGACAUGUUUAGAGUAGUUGAAUUACUUCACUUCUUAAAGGUGGUGUGAAAGUGAUAUACAACUACCCUGAUUUUAGAUGAG	23.8	91	26.1538	35.1648	0.74375
bta-m1062	UACAUUUGAGAUACUGAAGGAGUUCCAGCUGCUCUAGUUGUUAGGGGUUUGAGUUUCCUCAGUCCAGGUGCC	18.1	72	25.1389	47.2222	0.532353
bta-m1063	AAUAAACAGGUGAAACAUGGCUUAAGCAUAUUGAAGCUCUUGGAAGCACUAUGCUGCUGUUGCUGUUAAGUUGCUCAGUCGUGUCAGACUCUUUAU	24.5	96	25.5208	40.625	0.628205
bta-m1064	CGUCUUCCUCCUCGUCCUCUCCGCUGCCCUCGGAGCCCGGCGGGGCGUACAGAGAGGCACGAGUGAGCCCGCC	31.9	73	43.6986	72.6027	0.601887
bta-m1065	UGCUAGGAGUUAAAAAGUUCAGCACAUCUCAUUCCUUGGAACUCAUUAGAAGAAACGAGUUUCAAAAUUAGAAUUAGCUGAUUAUCGUGGGC	18.3	92	19.8913	36.9565	0.538235
bta-m1066	CCCAUGAAUGUACUAGGUCUUCCGUGGUAGCUCAGCUGGUAAAGAAUCUGUCUGUGAUGCAGGAGACCCUGGUAUGAUUCCUGGU	26.2	85	30.8235	49.4118	0.62381
bta-m1067	GCUCCGGACGACGACUAGAAGAAGGAGGCGGGCGGCCCGGGCCUCAGGCCCCUCCCAGGCUCUGAGUCUCCCGGGCUGCAGGCGGAUGGAUGGGG	43	95	45.2632	72.6316	0.623188
bta-m1068	UGAGCUUUCUCUGGAUUGCCAGGGCUCAGGUUCAAUUCCUGGUCUGGGAACUGAGAUCCGGCAAACCAGUGCAGCGAC	29.3	78	37.5641	55.1282	0.681395
bta-m1069	UAUUGGUUGGCCAAGAUGUUUGCUUGGGUUUUUCCAUACAAUCAUGUGGAAAAACCUGAAUGAGCUUUUCGGCCAAGCCAAU	37.7	82	45.9756	41.4634	1.10882
bta-m1070	GCUCUGGGCGGGGCCUGGAGGCGGGUGUACGCGGGCCGCUGCUUUCCCAGUGCACCGGGUCUUUUAGGCAAAGCUAUCUUG	31.6	81	39.0123	65.4321	0.596226
bta-m1071	GAGACCCAAAUGCUGCCUGCAGGAAGCUGAGCUGAGCUUGGCAAGGCCUCCUACAGGCAGCAGAAAACACCAUUAGCUGGCCUUUAGAUAAUGGGGGAC	41.1	99	41.5152	54.5455	0.761111
bta-m1072	UCCAACUCUUUGCAACCCCAUGGAAUGUGGUAUGCCAGGCUUCCCUGUCCUUCACUAGCUCCUGGAGUUGCUCAAACUCAUG	20.9	82	25.4878	51.2195	0.497619
bta-m1073	CGCAGGGCCGCAGCUGGCCUCGUUCUGGCCGCCGCCGCCGCUGCGAAGCGGAGUAGGAUGAGGCCCGCGGCUGC	40	74	54.0541	77.027	0.701754
bta-m1074	AAGGAAGAUAGGGCUCCCCUGGAGCACAGCUGGUAGAGAAGCCACUUGCAAUGCAGGAGACUCCAGUUCAAUUCCUG	22.3	77	28.961	53.2468	0.543902
bta-m1075	AACAGGGCCGGGCGUCGGUCCAGCAGGCCUGGCCGGCAGGAGUGUCCAGCAGGCCUGGCCGGCAGGACCGACUCCCCGCCCUGCC	63	85	74.1176	76.4706	0.969231
bta-m1076	AUGCUGCCCCGACAGAGGAGCCUGGAGGGUUACGGUCGCAUCCUAGCGGUCCGGUUCGGCUGGGUCCUUCCUCUUUGGGGCGCGCUG	43	87	49.4253	66.6667	0.741379
bta-m1077	GAAGGGCCGCUCCGAGUCGUUGAGGGAGCAGGAUCUUGUUAGAAAUCCCGACUCCAUCCACGGUGGGGCUGCGCAAU	29.2	77	37.9221	59.7403	0.634783
bta-m1078	GGGGCUCCCCAAGAAGUCCCAGCCUCCCCACCAGGAGAGGUGGCCUCCCCGCGAGGGGGCGGGGCGAUGGGGAUCC	39.7	76	52.2368	75	0.696491
bta-m1079	CGUCCACGCUCUUUCUGAGGUGGAGACGGAUCCAGCCAAGAAGUCAGUGAGGGAGAUGGUUGGUUGGUUUCUGAGCAGGGAUGGCGGGUUC	31.9	91	35.0549	57.1429	0.613462
bta-m1080	GCCGGUCUGUGGACCACACUUUCAGGAGCAAGGGUUAGCACAGUGAUUCUGAAAGGUGGUCCUCAACAAUC	28.1	71	39.5775	52.1127	0.759459
bta-m1081	UGUCUUUGUAGGAGCUCUGGGUGUAGAUUCCCUCGCACUGUACCGUCUCAUGCUUUGAUUUACACCCGGACUUGGGAGGAAGCCUCUGCC	28.8	90	32	53.3333	0.6
bta-m1082	CGCCUGGGAGUCCGGCGCCAGCGUCUCCUCGAACCGGUGUGGUUCGGGCUGGGGCGUGGGGACAGCCUCCUGAGGC	38.5	76	50.6579	73.6842	0.6875
bta-m1083	CCAUUUCUGAGGGACUGAUGAUGGGGCAGAAGGAAAAGGCGGCCUAGAGGUGUUUCAUGAUGAGAUUCAGAACUUGA	19	77	24.6753	48.0519	0.513514
bta-m1084	AUCUUCUCUGCUGCACCACUGUUUCAGCCAGGAAAUCUCUGGUGGCAAUUUUCCCUGCCCUGGGUACACUUGGCAUGGCUGGUGAUGUUUGGGGAUG	29.9	97	30.8247	52.5773	0.586275
bta-m1085	UCAGAAAGUGCUGGUGGGUAGUUUGAAUGGUGAUGUUCCUCUUUAAAAUACAUUUGUUUUUGAAGCUGUCCACAUGAUGACUGGGUGAG	19.3	89	21.6854	40.4494	0.536111
bta-m1086	UGACAAAGAGUCGGACAUGAUUGAGUGACUUAGCAUAACACAGUUCAGUUCAGUUCAGUUGCUCAGUUAUGUCUGAUUCUUUGCAA	43.4	86	50.4651	39.5349	1.27647
bta-m1087	CAGUCACCCCUGGAGGCAUGGGUUCGAACCCCACUCCUGACAAGCCAGCCUUUGGACCUUCCUUCAUGACUC	19.7	72	27.3611	58.3333	0.469048
bta-m1088	CUUCCCUAAUAGCUCAGUUGGUAAAGGCUCUGCCUGCAAUGCAGGAGACCCCAGUUUGAUUCCUGGGUUGGGAAGA	27.5	76	36.1842	51.3158	0.705128
bta-m1089	CGGCUUGAAAGCGGGGUCUGGAUGCAGAGGAAGGCCGGAAAUUGUGUGUGUGGCUCUUCUGACUGGGUCCGCCCUGCUGUAGGCGC	42.1	86	48.9535	61.6279	0.79434
bta-m1090	AGUAAGAGAUAUUUACAUCUAUAAGACAAAUUUCCAUCUCUAAAGGUGUCUCCCUCUCUGUACCAAGUAGAGGAGGAUGACCUAAUAUCUAGAAAC	20.5	96	21.3542	36.4583	0.585714
bta-m1091	CGAGCAGUUUAAGGCACUGGAUUAAGGCUCUAGUCCCUUCCGGGGCAUGGGUUCGAAUCCCACAGCUGCCA	25	71	35.2113	56.338	0.625
bta-m1092	CUGCUGAGCCUGUGCUCUAGAGCCUGGGAGCUUUAACUACUAAAGCCCAUGGCCCUAGAGCCUGUGCUCCACAGCAA	37.4	77	48.5714	55.8442	0.869767
bta-m1093	AAUCAGGAACAAUAAGGACACAAACUGAUUAAAAGCACAAGGAUUUGGUUCCAUUAGCUUGCAAUAUGGUCUGUUUUCCUUAUUAAGGCACAGU	18.6	94	19.7872	36.1702	0.547059
bta-m1094	GAAUGCAAGUUUGAGAGGAUCAGCAUGGGUCAGUUUUGCUUUCUUCUAUCUGGCUUGGGUGACUGCUGAUGGAUUUUCAAUUCUUUCAUUG	24.6	91	27.033	41.7582	0.647368
bta-m1095	AGACAGCAUGCUCAGUUCACAGUAAAUUCUGAAGGUCCCUUUCUGGAAAGAGUUUCAGAAGUGACAUGCUACAC	19.2	74	25.9459	43.2432	0.6
bta-m1096	GUUCGGGGCGGUACCCUGCGGAGCUCAAUUGGGUAGCCGGGAGUUGGUUUCUGAGGCUCCGCUGGGCGUCCUCACUACCUCCUCCCAAAGAAUUGGAGCC	38.4	100	38.4	62	0.619355
bta-m1097	GAUUUGUGGCUUGGAAUUGUUGCUUUCUAAUUGGAGACUGAGAUGAAAGUAAGGAUGCUGAGCCCACUAG	22.9	70	32.7143	42.8571	0.763333
bta-m1098	UGAAGUAUGACUGGUGUUGGUGGCAUUUAUACUUCUUUAAACUCUCUUUUCAUUGGGAGAUGAUGCUUCCCACAUGUUCAGUUUUUCUCAC	21	91	23.0769	38.4615	0.6
bta-m1099	CUUUUCACACCAGGGACUUCCCUUGUGGCUCAGAUGGUAAAAGCGUCUGCCUACAAUGCGGAAGACCAGGGUUCGAUUUC	27.1	80	33.875	51.25	0.660976
bta-m1100	CCCAUGCAUCCCAGGGACCGGGCCAGGGGCUCCCGACUUGUGCGUCCUGGCACUGGCCUUGUCCCUCUGGGUUUCCUGGA	37.7	80	47.125	67.5	0.698148
bta-m1101	GACCAUCCGGUUGGUGUUUCUGUGUUUUGACGACUACCAAACAGAUAAACCCCAGCCAGAAAGCUAACAUAUGGCC	18.7	76	24.6053	47.3684	0.519444
bta-m1102	UGCAAGCUCUUCUGGAAUGGGAGCCCCACAUUUGAACGAACGGCUGUCGUAUAUUUUCGGUGCCGCUCACGCAUGGCCAGAAGCCUCGCU	24.5	90	27.2222	55.5556	0.49
bta-m1103	AUUUCCUUCCAAGUGCUUUCCAUCACGGCUGUGGUGUCUGAAGCUCAUUACACCUACUGGCGUGUGGUGCUGAAGCAUUUACUGUUCUCA	27.3	90	30.3333	47.7778	0.634884
bta-m1104	GACCUGGGUACGAUCCCUGGGUUGGGAAGAUCCCCUGGAGAAGGAAAGGGCAACCAACUCCAGUACUCUUGCCUGGAAA	26.3	79	33.2911	55.6962	0.597727
bta-m1105	CUGGAGCAGACACUUCUGUUCACAGCUGACACAGUUUUGCAGUAGUUUUCAGGCUGGCAGCAGAGUGUCUUCAAAGU	23.4	77	30.3896	48.0519	0.632432
bta-m1106	CAUUUGCAUUUAGGUGAGUAUAGAUACAUGAGGAUUUAGGACUGCCAGUUUAUCUUUGCUCGCUUUUUGCUCUGU	18.9	75	25.2	38.6667	0.651724
bta-m1107	UGUGCUUAUCCAGAAAUAGAGCGAUCUCCUCAGUGUAAAUUUGGCUAGAGUUUUAGAUUGUAAGUUUCUGGAGGCAU	24.8	77	32.2078	38.961	0.826667
bta-m1108	UCCGGGGCUACGCCCACUGCCCCCGACUUCCCACCCCUCGUCCGCAGGGAAACGCUCGGGGAGAGGCCUGGAGAGGAGGCCCGAA	32	85	37.6471	71.7647	0.52459
bta-m1109	UCUGCUCUGUUUAUGGCCCUUCGGUAAUUCACUGACCGAGACUGUUCACAGUGAAUUCUACCAGUGCCAUACACAGAACAGGA	32.4	83	39.0361	46.988	0.830769
bta-m1110	GGAGAGUAGGCAAUGGGAAGUGAUAGAAGGCAGGACAUCAGAAUCAUCUGAAGGGCUUUUUCUAAAUACUGUCUUUAUCUGCCAAACCAGG	20.8	91	22.8571	43.956	0.52
bta-m1111	UCCCAGCACUUUUGUCGAUGGGCUUUUUCUGGGCUAAGUCAGCAACAGCACCAUCCAGGAGGGUUCUUUCCUAGGGAA	24.6	78	31.5385	51.2821	0.615
bta-m1112	GCGGGGCGGCGGCCGGGCUGCGGGCGCGGCGGGCCGGGCCGGGCCGGCGCUCCGCCCGCCGCCUCCGCUGGCGCCUGCCCCG	61.7	82	75.2439	93.9024	0.801299
bta-m1113	AACUAAGACAGAAACUGAGUUUGCCUCUAUUGGAAUAAUUUCACUGUUACAGUUGAUGGUCAGGAGGUGCGUAGCUCAGUUGGUAAAGAAUCC	20	93	21.5054	40.8602	0.526316
bta-m1114	GAUAUAGUGUAUCAGGUUGAAGAAGUUCCCUUCUAGUACUAGUUUUUGGGAGUUUUUAUUAGGAGUGGAAUUUUGUCAAAUACUUAUUGUAU	23.3	92	25.3261	31.5217	0.803448
bta-m1115	CUUCAGCAAACCCUGGCGGGGCGGGGGGCGGGCGGUGCGUCCCUGGUCUCUGGGCGCGGGGGGGCGGGCA	34	70	48.5714	80	0.607143
bta-m1116	GCUUCUGGGCUGGGUGUUGAGACGCUCUGCGUGGAGAUGCUCUGCGCGGAGACGCCCUGCACCUUUGCCUUCCUUU	36.2	76	47.6316	61.8421	0.770213
bta-m1117	UGGAGAGACUGAGGCUGUGUGCAAAAAAAAAAGACUCAUGAUCAUAUAUGAUUCUAGUUUUUUAGCAAAGACCUACAGUUUAUUAU	21.1	86	24.5349	32.5581	0.753571
bta-m1118	AUCCCUGUGUGGGGAAGAUCCUCUGGAGAAGGAAAUGGUGACUCACUCCAGUGGAAAAUCCCAUGGACAGAGGAG	29.2	75	38.9333	52	0.748718
bta-m1119	ACGACAAUGAUUCUGUUUUUAUACUCUGAAGUAAGAAUGGUUUGGAUUUUAUUAAAUCAGAGAAUCAAUAAGUAUAGGAAUGGACUUUGUCUU	20.5	93	22.043	29.0323	0.759259
bta-m1120	AAAAAAGUGUUCUAGUGCCUUGUCAGUUUUGAGUCAAAAUAUUUCAAAGUAUUUGAUCACAGUCAAGCUUUUUAGGAACUGGAACAUCUUCCC	22.4	93	24.086	34.4086	0.7
bta-m1121	GAGGCUGGCCGAGGCAGAGGCUGAGGGACUGGCAGUCAGACGAAGGAAGUGAUUCUUUUCUGGUGAUUAUUUUCUGGAGUAUCUGGGCAGGCUUUCU	27.9	97	28.7629	52.5773	0.547059
bta-m1122	UUUUUACAAGGUAAGAUGGGGCCUUUUAGGGCCUGGACUCCUCUGAAAGCAGGUUGGAAAGUGCUGUGUAAAUUUUGUUGUUU	20	83	24.0964	42.1687	0.571429
bta-m1123	CAUCAUGGGAGGAGUCUGUCCUUGGGAGUCAGGCUGUGGUCUCAUUAGCUGUGUGACCUGAGAGAGGUCGUUUCCCUUCACAUGCUCCUCAGUUCUCC	31.8	98	32.449	54.0816	0.6
bta-m1124	GUUCAGUGUAGUAUCUGAGAGCACUUUGUCAAGGUUGCAUUCCUUGGCAGAGAGCUCUUAGUAACUUUACAGAGA	34.2	75	45.6	42.6667	1.06875
bta-m1125	CUGGAGUGGGGUGCCAUCUCCCUCUCUGUCAUUUAUUCCUGGUAGGAUUGAAAAAUGGUGCAGCUACUUUGC	18.5	72	25.6944	48.6111	0.528571
bta-m1126	CCCCAGGGUCAGCGACCAAGAUCUAGACUGUCCACUGUUACUCCCAGUCUAGGAUUUUGGCAGCUCUCCUAAUCCCACAG	27	80	33.75	53.75	0.627907
bta-m1127	ACAGCAUCUACCAGCAAAAAGGGGCCGUGAAAUGGGAGCUUGUGGGGAGAGAUCAGUGUACCCACCACAUCUGACCGUUGGAAUGAUGGUGUUCCCUCCA	24.2	100	24.2	53	0.456604
bta-m1128	AUCAGUCAUGACCCAGUUAAUGUUAGAGUGUUUACCACCCAGUAAAACACUCUAACAUUAACUGUAGGCUUAUACUCAU	31.5	79	39.8734	36.7089	1.08621
bta-m1129	GGGAUUGCAGUUAGACACAACUGGGCAACUGACACUCAUAAUUGUUCUGAAAAGUGAAAGUCGCUCAGUCGUGUCUGACUCUUUGCAACCCU	39.9	92	43.3696	45.6522	0.95
bta-m1130	GUGUCCUGCUGGAGAUGGUUCCAGGCUGUGUUCAAUGGCACUAAACACUGUGGUGGCAUCUUCGGCUAUGAGUGUCUUAUUUGGGGGGUGGUGGAGGCU	30.7	99	31.0101	53.5354	0.579245
bta-m1131	GCAUCAGCUUCUGCGUCAGCUGCUCCAGCUCCUCCACCUCUUUCAGUGUCAGAGGCCCCGGGGCCCCAGCGGGGCGCACCUGAAAU	29.4	86	34.186	65.1163	0.525
bta-m1132	UAAACAUUCUAAGGGCUUCCCACAUAGCUCAGUUGGUAAAGCACCUGCCUGCAAUGUGGGAGGCCUGGGUUCAAUUC	30	77	38.961	49.3506	0.789474
bta-m1133	GCUGGCCGGGCCUGGGUGCCGGAGGCGGCGCGGCCGGCGGGUGGGGGCCCUCCGGCCUGCUCCUCCGCAGGAAGAAAACAA	42.3	81	52.2222	77.7778	0.671429
bta-m1134	AAUGGGGAAUUCAGGGUCUUUUUGAAUUGAGGCCGACUUCCGGGGAUGCACUCAAGUUUCAAGAUGAGACUGGCCUUCUCUAGA	24.7	84	29.4048	47.619	0.6175
bta-m1135	AAUCUGGGAACAUCUAGUGAAGGAAAAAAUGGGCUGACCGUAAAGUCUAGCAAUUUCUUCUUUAGGUAGAUACCAUGAAU	21.1	80	26.375	37.5	0.703333
bta-m1136	CUUUUGUUGUGCCCAAAAUACCCGCCCGUCCCUCGGCUGGCCGCGCGGGCAGACCGCGGGCACAGCCCGGGGACGAGGGAGCAGAUG	45	87	51.7241	70.1149	0.737705
bta-m1137	AACCACACACUCCGUUAUAGAUAUGUGGAGUAGCUUGCUGUGUAUCAAAAUCCAUGUGUUCCUUAUUGGGUGUAAGGGA	19.8	79	25.0633	41.7722	0.6
bta-m1138	CACUUUCACUUAGGAGGUGAACAAGCUCAGGAUGCCUCUUUUGACAUCUGUGCUCCCUCUCCUCUUAGAAGAGUU	21.9	75	29.2	46.6667	0.625714
bta-m1139	GAGGGGCAUUUGGGAGUGGGAUUUCAGCCUGGGAGGGCCCCAAGCAGAAAUCUGAGGAAAUCUUGGGCAGAGUCUGAUUCCUGAAUUCCAGA	33.7	92	36.6304	53.2609	0.687755
bta-m1140	CAAGUUCAAUUCCUCUAUGAAGCCUGCCCUAAUUUUCCCCCUCCAGCAGAGUCAGGGCAAACUUCAUAGAGAAGAUGGGCUU	32	82	39.0244	47.561	0.820513
bta-m1141	UCUGAAGCCUGAGGUUGAGUUAGCAGGCCAGGUUCUAGCCCUAGUGGCCUGCCGACUCAUUAACUUCUCAG	30.2	71	42.5352	53.5211	0.794737
bta-m1142	CCAUCUGGACAUGGGGGCAGGAGGGGUGUGCUCAACUUAGGACCAGAGUAUCUCCCUCCUGUUUUCCCAACCCCAUCAUGA	35	81	43.2099	55.5556	0.777778
bta-m1143	CAGGGCCCGGAGCCGGAGCGGGGAGCCGCGAGCCGAGCCGGAGCCGCCGGCCGCCCGCGCUCCGCCCCCGGCCCGC	47.1	76	61.9737	89.4737	0.692647
bta-m1144	AAGAGCCAAAUAUGCUCAUCCUUAAGAAAAGCAAGUCCUGCAGAUAACGGGGCUGACAGUCAGGAUUCUCAGAUGUCUCAGAACGGCUGCUCCU	20.6	94	21.9149	47.8723	0.457778
bta-m1145	GUGGUGAGGAAUGAUGAUUUUAGAACCUCCAGUAAGACUGGUUUGUGACUUGGUGGAAACUAAAGUUCUCUCUUUAUCAG	22.8	80	28.5	40	0.7125
bta-m1146	UACCUACCACUACUGUAUCAUACAGACUGUGCAUGCAUGCAUGCUCAGUCUCGUCUGACUCUUUGGACCUCAUGGACUGUAGCCUGCCAGGCU	26.2	93	28.172	50.5376	0.557447
bta-m1147	UUUUCGCAGGUGGGUUCUUUACCGCAUGGCUUCAGUGACGGGUGGGCCGUGGUACUUGAUUCCGCCGCUAAUG	26.3	73	36.0274	56.1644	0.641463
bta-m1148	ACAUUUCCUCGGAAUUAAUGGCUGGCUGGGAGGCAGAGCCAAGGGCCACUGGUUCCUCCCAGCUGGUCAUUAAUCCUCAGGAAAUGC	50.2	87	57.7011	54.023	1.06809
bta-m1149	UAUUUUUCCUCCUGGGAAUGUGAUUACUGAAUGGAGUGACACAAGAAAGUGAAAGGUUCAGAGUGCAUUUAUCCAGGGAAGCAAGAAGGACAAUGU	21.4	96	22.2917	40.625	0.548718
bta-m1150	GGACAGGCGCCGGGACAUUAACUGCAGGUGGUGUCUCAGGCUUAUCUGAGUCUCUGACAGGGGACACAAUCUGUAAAAUUUCCUGGAAGCUUUUCAG	36.2	97	37.3196	50.5155	0.738776
bta-m1151	CGCCGGCGAGCUGGGCCGCGCCCCGCGAGGGGCCCAGCGCAAGCCUCCCCGCCUGGCCCCGGCCCAGCCGCCUUCGG	46.9	77	60.9091	85.7143	0.710606
bta-m1152	CAAUUCUUUUUAGGUAUUAGUUUAGCUUCAAAGCUUCCCUCGUGGCUCAGAGGUUAAAGCGUCUGCCUUAGCUUCAAGAGACCCA	19.2	85	22.5882	43.5294	0.518919
bta-m1153	ACUGAGGAAUUGUUCAGUCUUUCAUCACAGUAGUUAACUCUAGUAGUAGUUAACUGUGUUGAAAGACUAAACAAUUUCCUAG	33.5	82	40.8537	34.1463	1.19643
bta-m1154	UUUUUUCACAGUAGUCUUUUGAUCCUACCAACCUGAAAGAUGAACUCCCCAGGUCAGUAGGAUCAAAAGACUACUGUUAAUUAA	41.2	84	49.0476	36.9048	1.32903
bta-m1155	GGCUGCACGUGCAGGAAGAGAAGUUAGAGCUGAUACUGGACUAUGACAGCCUUUGUUUCCUCUGCCUACUCUCACUUUUUGUUCAUGCAUUUUAAGG	22.7	97	23.4021	45.3608	0.515909
bta-m1156	GCCCCGCGGCCCGGCUCCGUGGAGCGCAGCGCCCUCCCGGCGGUGGCGGCGCGAUGCUGUGCUUUCUCCGGGGAAUGGCCUUCGUCC	38.1	87	43.7931	77.0115	0.568657
bta-m1157	UACAGGGCUCAUCCAAUCAUCACUAGCAGGAGGUGGAUUGUCUGUUAAAAGUUGAUGAUGCUGAGCUGGAAGUCUGU	19.8	77	25.7143	45.4545	0.565714
bta-m1158	GUAUUCUUGCCUGGAAAAUUCCAUGGACAGAGGAGCCUGGAGGGCAACAGUUAAUGGGAUUGCAAAGAGUCAGACACA	19	78	24.359	47.4359	0.513514
bta-m1159	AUGCACCAGGUUCUGGACCAGAUGCUGCUGGUACACAAGUUUAUAAACCAGUGUGGCUUCUGCUCUUAGAGAAAUCAAAAU	19.2	81	23.7037	43.2099	0.548571
bta-m1160	UUCCCCCAGGCGGAGCGUGCUCAGGCAGGCACAGGGAAAGCCCCAACAACAUCACCUUGACCAGCAGGUUCUGACCCUGCAGACU	24.3	85	28.5882	61.1765	0.467308
bta-m1161	GAGAAAUAUGUUUGAAAAAGAUCUUUUAGCAACUAAUAGAUUUCAGUGUGCUCGAGUUCUUUAAGUCAGACCAGUGUUUCUUG	21.3	83	25.6627	33.7349	0.760714
bta-m1162	AUUGUUCGAGAAUCACUUUUUUUUUUCCUACCUAGUAAACCCCCUUUAUUCUUUUCUUAAAAGGUUGUCACUGGGGAGGAAAAAAAGAUCUGCAGUAG	24.1	98	24.5918	35.7143	0.688571
bta-m1163	AGACAAGAGUUUGAAUCCUGGGCUGGGAAGAUCCUCUGGAGAAGGCCAUGGCUACCCACUCCAGUAUUCUUGCCUGGAGA	23	80	28.75	52.5	0.547619
bta-m1164	GGGAAAGUACUGGCUCUUCAGUAUAUGGUGCUAGGACAAUUGGUUAUCCAUAUGGAAAAAAGUAAAAUUAGAUCCUAGUGACAGAAUAAAUUCCA	19.3	95	20.3158	35.7895	0.567647
bta-m1165	ACAAUAGAUCUUUGUUGGUUAUCGAUUUUCAAUAUAACAGUGUAUACAUGACCUUUCCUAAGUCGCUAACUAUCAGGGAUGGGAAAU	18	87	20.6897	34.4828	0.6
bta-m1166	GGUUUGGGUGACAAGUUCGUCUGGGUUUUUCCUUAACGUCUUAUGGAAAAACCUGAAUGAACUUGUUGACCAAUCCAAU	38	79	48.1013	40.5063	1.1875
bta-m1167	UACAGUAUAUUUGAAUUGGUUCACAAACUCUGAUUCCAGGAAUGAGGGCAUCCCCCUCAGAGCCUUAUAAUGAAGUUUUAGAACUAAUGGCUGGA	23.4	95	24.6316	40	0.615789
bta-m1168	GAAGAGCAGCACAGGAUCAGAUGGUCAGAUAGCAUCACCAACUCAAUGGACAUGAGUUUGAGCAAUGAACCAUUGUUGGUCUCA	26.3	84	31.3095	45.2381	0.692105
bta-m1169	UGAUCCAAACAAAGAGGGGGCUGGGAGACCAUGGCUUAGGGAAAGUGGAGCUGAGCUUUGAUCUUGGAGCUCCCUCUGCUUUUGAAACA	35.5	89	39.8876	50.5618	0.788889
bta-m1170	GGGCACCAGCCGGGGGCCAUCUUUACCAGACAGUGUUAGGAGCUUCACCAUUAGACCAUCCAACACUGUGCUGGAAGAUGGACCCAGAGCCG	39.8	92	43.2609	57.6087	0.750943
bta-m1171	AGGGGCUCCCAGACAUGGAGUGCGUGGUGCAGAAGCUUUGGUGUCAAUGUUUACAGUUUGAAUUUUGACUCUGGCACAUGCUAUCUGGCAACCUCAGGC	27.4	99	27.6768	50.5051	0.548
bta-m1172	GCCCUUUCCUAGGUAACCUAAGAGUCUGUGUUCUGGGCAAAGAUGGUGGCCUUCCAGUCUUGUUACAGAUCUAGGGUGUGAGGUUCCCCCAGGUGGG	28.4	97	29.2784	53.6082	0.546154
bta-m1173	CGCGGUCUCUCUGGAUCCGGGCUCGGGAGCUGUGUGGUUUGCCAGUCUUGAGCAGGCGCCUCCGCGU	25.3	67	37.7612	67.1642	0.562222
bta-m1174	ACCAGCCGCGUGUGCAGGCCUCAGCGCCGGGCUUGCAGCCGCCCUCCCUCGGUGCUGGGGAGACAGACGCGGUUAUA	41.5	77	53.8961	70.1299	0.768519
bta-m1175	GGCAGCGCCGCCCCGCCCCCGUCCCGCGCGGCGCAAACAUGGCGGCGGCUGGCACCGGCCGCUGAGGCGGUAACCGGGUGGGGGCUGUUGGGUGUCAUGGG	50.3	101	49.802	78.2178	0.636709
bta-m1176	GGCGGGCGGAGAGCCGGUGCGGGCGCCGACGCCGUGGGAGGGGGAGGGGCCCUCGGCGGGGCGGGCGGCGCGCGGGUCACGUGGUG	45.4	86	52.7907	86.0465	0.613514
bta-m1177	CGGGGCCGGCGGCGCGCGCGUGCCCACCCGCGUGCGGCCGCGCCGAGGCCUGCGCGCGCCUGGCCGGAGACCU	45.9	73	62.8767	87.6712	0.717187
bta-m1178	UCUGGGCGGUGCUUGUCUCAGGCCGACCUGGGCCGAGUUUAUGCGGGCGCUCACGGCUGCCCGAGGCACCACCGCCUCGGAU	43.1	82	52.561	69.5122	0.75614
bta-m1179	AGCGGCGCGGUCGGAGCGCGGUGCGGGACCCAGGGAGUGGGGCCUGGCCGUGCGCUUCGCCCGCGCCGUC	50.4	70	72	81.4286	0.884211
bta-m1180	CGACGGCCCUUUGGGGUGAGGUAGUAGGUUGUAUAGUUUGGGGCUCUGCCCUGCUAUGGGAUAACUAUACAAUCUACUGUCUUUCCUGAAGUGGCUGUAA	50	100	50	49	1.02041
bta-m1181	CGGGAGACGCCAGGUCGGGGGGCGGCAGAGCCCCGGUCCGCCGGGCGCUGAGGUCUGCGCCCCGGGUCUUGCGUGUCCUCA	48.8	81	60.2469	77.7778	0.774603
bta-m1182	GCCAACAGAGGAGGGUCCGGGCGAGGGAGGGAUGAGCGUGAAGAAACGCGGCCCGCGACGGAGGCGCGGGCCCAGCCGAGAACAGGA	32.7	87	37.5862	71.2644	0.527419
bta-m1183	GGGUGGCGCCUGGCCCGUCGGCAAGUCCUCUGCAACGGCCAGCAGAGGGCUCCGCGGGCUCGCCAGCGCCGGCUG	47.4	75	63.2	77.3333	0.817241
bta-m1184	GCCCCCCAGACCCGGGGGAGGGCGGCCAGGGUGGAGGCCCCGCCCCGCCGCCCCUCCCCCGCCGCCCAUUGCCCCGGCCGCCCCGCCCCGCUGGCCGGCC	57.4	100	57.4	89	0.644944
bta-m1185	ACACACCUGGUACCUGUCGCUGCUCUGCGUCCGUGUCGCUGAUGCCAAGCGCACGUGUCCCGGCCCCGGUCCCCUUCUCUUCUGUGUC	20.9	88	23.75	64.7727	0.366667
bta-m1186	AUACAAAGAAUGAAUAUGUGCAUGUAUUUGCAUGUGCUCAUUUUUGGAGCAAAUAAAUGUAAAAACAUUAAUAUAUUUUCCCUCUUGGUGUU	21.8	92	23.6957	28.2609	0.838462
bta-m1187	GCGUAUACAGUGAGAUGUGUUUACAGAGACCUGUGCUUUAGGGUGCCCAUCUGCAAACAUGUAAUAAUGUCUUGAACAUAUUUCACCACUUCAAU	22.2	95	23.3684	40	0.584211
bta-m1188	UUUUUCUUGUGAGUAUGCGUGCUCAGUCUCUCAGUCAUGUCUGACACUGUGACAUCAAGCACUGUAGCUCGCCAGGCUUC	23	80	28.75	48.75	0.589744
bta-m1189	CUGCAGGGCUCUGCGCGGCGUGCCGCGGCGGCCGCCGGCUCCCGCUCCGGGCCAUGAGCCCCUCCGCGGCUCGGCGCUGAGCCCACGUC	50.4	89	56.6292	82.0225	0.690411
bta-m1190	AAAGAUUUCAAAAGCAAUUGUAGAAGGUUACAUAGCUGCAAGAAGCUUUAGCUCUUUUACAAAUUGAUUUUGGCAAGGGAUCUUC	23.7	85	27.8824	34.1176	0.817241
bta-m1191	UCCCUUCUCCAGGGAAUCUUCCUGACCCAGAGAUUGAACCCAGGUCUCCUGCAUUGCAGGUGGAUUCUUUUGAGCCACCAGGG	27.3	83	32.8916	54.2169	0.606667
bta-m1192	CCUGCAGUGCUGGAGACCUGGGCUCGUUUCCUGGGUCAGGAAGAUCCUCUGGAGAAGGAAAUGGCAACCCACUCCAGUAUUCUUGCCUGGA	37.1	91	40.7692	56.044	0.727451
bta-m1193	GGGGAUGUACGACACAUACUGGCUUCCCAGUUGGCUCAGUGGUAAAGAAUUCACCUGCCAAUGCUGGAGACGUGAGUUCCAUCCC	28.6	85	33.6471	52.9412	0.635556
bta-m1194	ACCUGGUGUGGGGCUUUAGCACUAGGAAAAUGAGCCCCCACUGCACUUGUCUGUGAAGGUCAGUAGGGUUUUUAAUUUCACUAGUCCCAUGGG	28.3	93	30.4301	49.4624	0.615217
bta-m1195	UCUGCUUCAGUGCAGGAGACCCAGGUUCAAUCCUUGAGUUGGGAAGAUCUGAGAGCCCCUGCUUUUGAAACAUC	23.3	74	31.4865	50	0.62973
bta-m1196	GUUAUUAGACUACAGUCAGCUUGGGGAUCCAAUGAGUUUGUAGACCCAUGGUUCUCCAUCUUGGCUGCAGCAGGAAUC	24.1	78	30.8974	47.4359	0.651351
bta-m1197	CGGCGGUCGAGGAACGACGGAGGAGCACCGGAGUCGCUUCGCUCGCCUCAGCGUGGUCCGGUGCCUCCCCGACACCAUGGCCCU	38	84	45.2381	71.4286	0.633333
bta-m1198	CUUUCCUCUUUUGGACCAUGUGUAUCUGGGGAAGGUCAUCCCAUCCUGAGAUUCACUGGCCCUCACUGACUUAG	22.3	74	30.1351	50	0.602703
bta-m1199	CUCACCUGGGCUCCCGGAGGCUGUGUGCUGCUCUCCCGCCGCUGCUCAGGGGCUCUCUAGCUGCACCCCCUGGCUCCGGCCCCGCCCGGCGCGCGG	39.9	96	41.5625	77.0833	0.539189
bta-m1200	AACCACGCAGAGGGGAAGUGACAACUCAGUGACUCAGAAGAAAGGACCACUGAGUCACCAAGCCACUUCCUGUCUUGCUCAGUGUCUUCCAUGGUGGGA	35.2	99	35.5556	52.5253	0.676923
bta-m1201	UUCUUGCCUGGAGAAUCCCAUGGACAGAGGAGCCUGGAGGGCAACAGUCUGUAGGGUCUCAAAGAGUCAGA	21.7	71	30.5634	53.5211	0.571053
bta-m1202	CUGAGACUGCCUAAUGAUGGUUUAACUAGUAUCCAAGCCUUCCAGCAAGGAAGAGGGAAAGGAGACUGCAUUAGGAUGGCUAGUUUUAC	23.4	89	26.2921	44.9438	0.585
bta-m1203	ACAUGUGCAUAUUUGUGCCUGUGUGUGUGUGUGUGUGUGUUCAUGUUCACACACAUAUGUGUACAUGUGUAUGCAUGUGC	36.3	80	45.375	42.5	1.06765
bta-m1204	UGGCUGUCAUGGGGAGGGGAAGGGGUGUGGGGGCACUCAUGCCUUGUAGUUGUCAUCCUUGACCUGGCUAA	28.2	71	39.7183	57.7465	0.687805
bta-m1205	GAGCAGGGAGCAAGCAGGUCGGCAGUGUCUCUGAGAAAGGCAGUCUGCAGGGUCAGAACCUGCUGGUCAAGGUGAUGUUGUU	23.3	82	28.4146	56.0976	0.506522
bta-m1206	ACAUGCAAAUCUUACUGAAGUUUUUAUGAAAUUAACGAGCCCCAUUCUGGCUGAAGGUCUUCGCAGGUGGUUCAGUGGUAGAGUCUGCCUUC	18.1	92	19.6739	44.5652	0.441463
bta-m1207	UGGGUUGGCCAAAAAGUUUGUUCAGGGUUCUCUGUAAGCUUUUAUGGAAAAAUCUGAAUGAACUUUGUGGGCAACAGA	30.8	78	39.4872	39.7436	0.993548
bta-m1208	GAAGAGCAGCACAGGAUCAGAUGGUUAGAUAGCAUCACCAACUAAAUGGACAUGAGUUUGAGCAAUGAACCAUUGUUGGUCUCA	24.1	84	28.6905	42.8571	0.669444
bta-m1209	UUUUGGAUUAAUUCUGAAUGCUUUUCAUCAAGUGCUAUUUUCAGUUGGUCUAAUGGGGAACAGUACUUGUUGGAAUUAUCAUUCAAUUUUCUGGA	22.6	95	23.7895	32.6316	0.729032
bta-m1210	CCGCCGCUGGCUCCGCGUGGCGUCGGGCCGCGCCAGGGUCCAGAAGACGCGGCCCGACGAGUAGACCACGGCCG	37.6	74	50.8108	78.3784	0.648276
bta-m1211	GGCGGGGCGGUAGCGGAGGGGUGGCGGGGCCUUACCAGCUGGAAGCCGAUCUUCCAGUCCUUCCUGUUCACCUGGGGGUUGUUGUCCCGCA	42.9	91	47.1429	67.033	0.703279
bta-m1212	UCUAGUGGAGCAGGACUGGGGACUGGGGUUUGAUCAAUGGCUCCACUUGUGUGGCCUUGGGGCAGCCGUCUCUCCUCCAGACCUGUUUCCCUUCU	37.1	95	39.0526	57.8947	0.674545
bta-m1213	UAGGAAGGGUGCUACGUAGUUUCUGCUUUCCUGCCUGCUUCUUCCUUAAACAGAAGACGGGCCCAGGCAUUGUUGAACUGUCUCGUGCCCUCUCCUU	33.9	97	34.9485	51.5464	0.678
bta-m1214	CAGGAAGACUUCCUGGAGAAGGUGGGCUGUAGAGCUCACUCUCAGCUCAUUUCGAACCAGAUUAUAACAUCCU	23.4	73	32.0548	47.9452	0.668571
bta-m1215	CGCUGCUGCUCCCGGGGGGCCGCCGGGUGCCUUCACGGGCUCCCAGAACCGCCUGCUCGGAGGCAGAGAUGGCUGGACAGAAGCCAAUAGCAGCU	43.6	95	45.8947	69.4737	0.660606
bta-m1216	UCGUGGUUUUAAAUGCCAUCUGUAGGCUCAGGAGCUCCAGAUUUUGUAUUUACAGAGGGAACGGCUUCUCUUUGAGUUCCAGACUGUAUCCAACUGCCCA	24.8	100	24.8	46	0.53913
bta-m1217	UUAAAGCAGCUCUCCUGUCCACCCUCUUAACUCAGUGGGAGCAAGUGGGACUGGUGGAGAGUUAAGUGUC	22.4	70	32	51.4286	0.622222
bta-m1218	UUUGAGGAGGGGUUGCUUUUAUUGUCUAGGCUUCUUGGCAAUUCCAGGUUGCUAGCUUCUUCAGCUCCAA	18.9	70	27	45.7143	0.590625
bta-m1219	UUGUAAUUUUAGAAGAGUUUAUAGAAAUGUUCAAUGUACAAUUGUACAUUGCACAUCCAUAUAGCCUUUAUUCAGAUUCAC	18.3	81	22.5926	28.3951	0.795652
bta-m1220	UAAGGCCCACUAUCUGUGGUUCCCAUGUCUUUGGAAUUAGGUGGACGGAACCCAGAUCGAUCCUUC	19.3	66	29.2424	50	0.584848
bta-m1221	CGGACCGAGCCGGCCGCCGCCGCCCGGGUCUCCCUCCUCCGCGGAAGCCCCCGGGGCCCCGGCGGCCGCGGGGUCUC	47.5	77	61.6883	87.013	0.708955
bta-m1222	GCAGGCUCCCAACAAGCCACGGGUCUUCUGGAAGGUGGUCUUUGGACUGUGGCCCUGUUGCCGCCUAGCA	27.3	70	39	61.4286	0.634884
bta-m1223	ACUUCCUGUAUGGCCAUCUUUCAUUUUGCAGGAACAUGCCUGACUUCUGUAACAUGGAGGUGGCCAGAGCUGUGGACAU	28.3	79	35.8228	48.1013	0.744737
bta-m1224	UUCAGCAAACAUCGGUGGGUGCCAACGUCGUGUCAAAUCCUGACUCUGCCGUUGACCCACCAAGUGACCUCGGAC	22.5	75	30	56	0.535714
bta-m1225	UGGGCUCACGUGAGUGUGUGUGUUGAGUGUGUGCAUCCUCUGAGUGUGACCACACAGGCAGGCUCACAUGAGUGUGAGCUGAG	32.2	83	38.7952	55.4217	0.7
bta-m1226	GGGGCAGAGUCAUUAUACCAAUGCGCUUACUCCCAGAAUUCAUAUGUGUAUGAAACAAGCUUCUUGUUAAGGCCAUUGUGAAUUUAGAUUUUAGUGUU	21.9	98	22.3469	37.7551	0.591892
bta-m1227	GGAGUAGAGCAGACGGUGAUCCAGGCUCCAGAGAACCGGAAGGGUAUGCACACAUCAGGCCGGCGGGUGAGGUUUGCGGGCUCCG	27	85	31.7647	63.5294	0.5
bta-m1228	AAGCACGAGGUGUAGGUCCCUUGUUAGCAGCGAGUUCCUUGAGACUCUAAAGCCAUGUACAGAGGUUCAUUUGCAUCUUAUUUUU	19.2	85	22.5882	43.5294	0.518919
bta-m1229	GACCUGGCCUAACGACUCCUGACGGUCAGUCCAGGGCUUAGUCAGCGGGGGCCGGAGUGGCUUCCCUGGCUGGCACCUGGACUUGGGCGGU	48.7	91	53.5165	67.033	0.798361
bta-m1230	UAACUUGGGCAAAAGUCUGUGUCUUUUAUUGUUGUUGUUCAGUUGCUCGGUCAUGUCCGACUCUGCGACCACAUGGACUACAGCACACCAGGUU	28	94	29.7872	46.8085	0.636364
bta-m1231	CACAGUGAACUGGUGUGCUCUGCUUCUGACAUUAAGAACAAAACAAAACAACUCAGCAGAAGGAAAGAGGCUAGCACCAUCAGUUUGGACACAGAG	21.95	96	22.8646	44.7917	0.510465
bta-m1232	GAGCCUGGCUGGGGGUGUAGCUCGGUGGAGUUCUCUUCUUGCCCUGCAGCAAUCUGAGAAAGGAAG	20.1	66	30.4545	57.5758	0.528947
bta-m1233	AACUGCCCAGUUUUGUUGGUUUCUAGGGCCAUAUAGAAUCCCAGGGAUGGGGGAACCUGGUGGGUUG	20.8	67	31.0448	52.2388	0.594286
bta-m1234	UAAGGUCUAUUGGGUUUGCCAAAAAGUUAAUUUGAGUUUUUCCAUACCUUCUUACAGAAAAACGCAAACGAACUUUUUGGCCAAUCCAAUACUUU	34.3	95	36.1053	33.6842	1.07187
bta-m1235	AAGUAGGGCUAGGGAGAGAGUAGCCGAAGCACUGGUUAAUUGUUUCAAGCUGUGUUUGCAUUUGCUUCUGCUAUUCUCUCUCUUGGUAGGGCUC	36.6	94	38.9362	46.8085	0.831818
bta-m1236	UGGGGUCACAAAGAGUCGAACAUGACUGAGUGACUUUACUCACUUUAUGUGCUAAGUCGCUUUAGUCCUGUCUGACUUUUUGCGACGCU	40.3	89	45.2809	44.9438	1.0075
bta-m1237	AACUUCAGAAUCAAGCUCAGAUGGCCUGGCCUCUCUGCACUUGGUGGAGAGGCUGGUCCUCUGUGCUCAGAUUUUUGCAAC	37.1	81	45.8025	51.8519	0.883333
bta-m1238	UGAUAGUGGCUAAGUUGAGCAUGUGACUUUAGUUUUGGUAGCCAAAUUAAGUUCAUUAAUUCUGAAGUUUUGCUGGAUUAGAUUUCUUUGUC	20.4	92	22.1739	33.6957	0.658065
bta-m1239	UCGGGGCCCCCAUGGGUCGAGGGCCGAGCGCGCGCCCAUCUAGUCGCCCAUGGCCGCGCGCACAGGCCUUCUUCCUGCUCGCG	39.7	83	47.8313	74.6988	0.640323
bta-m1240	GGUCGCAAAGAGUUGGACAUGGACUGAGUGACUCAACUGAACUGAACUGAUCACUACUAGGCUUGAACUCUGGUGUGACA	21.3	80	26.625	47.5	0.560526
bta-m1241	AGAAUAGUCGUGGGGAAAGACAGAGUGGGUAUCAGUGGAGAAAGGCAGGCUUCUGGGUGCUGGAAAGCUUCUAAAUUUUGAUCUGCAUGCUGGGCAG	18.1	97	18.6598	49.4845	0.377083
bta-m1242	CCGCAGGUGGCCGGCCCGGGUCCCCAGGGGUCGGCGGGAGGCUAGGGGGCGAAGGGGCCCCGCUCCCCCGGGGGACCCGGCGGGAGGCCCGCGC	61	94	64.8936	86.1702	0.753086
bta-m1243	CCCGAGUUCUGGAGCCCAGGAGCCACAGCUGCUGAGUCCGAGCUCUAGAGCCUGGGAGCCACAGCUGCUGAGCCCGAGCUCUGGAGCCUGG	43.5	91	47.8022	67.033	0.713115
bta-m1244	CGGCCUCCAUCCCUUCCUGGCCUGUCCUCUGCUGAUGCAGACAAGCCUCACGCCAGCUCAGGCCAGGCCAGGAGGGACACCAGGAGCC	44.5	88	50.5682	67.0455	0.754237
bta-m1245	GCCACGGCUGCUGAGCCUGAGCUCUGGAGCCACAGCUGCUGAGCCUGAGCUCUGGAGCCACAGCUGCUGAGCCCGAGCUCCGGAGCCUGG	43.3	90	48.1111	68.8889	0.698387
bta-m1246	GCUCUAGAGCCACAGCUGCUGAGCCUGAGCUCCAGAGCCUGGGAGCCAUGGCUGCUGAGCCUCAGCUCUGGAGCC	39.1	75	52.1333	65.3333	0.797959
bta-m1247	GCUCUAGAGCCACAGCUGCUGAGCCUGAGCUCCAGAGCCUGGGAGCCAUGGCUGCUGAGCCUCAGCUCUGGAGCC	39.1	75	52.1333	65.3333	0.797959
bta-m1248	CCUCAGCUCUGGAGCCCAGGAGCCACAGCUGCUGAGCCUGAGCUCUAGAGCCACAGCUGCUGAGCCUGAGCUCCGGAGCCUGGG	46.8	84	55.7143	66.6667	0.835714
bta-m1249	UCCGAGCCCCCGAAACGAGAAAGCCGGAAGGGCGGCCCGCGGCAGGUCGGGCCCGCUACUUGGGCUCGGCACCCCGGAUCGCUCUCUGGGCUAGG	44.8	95	47.1579	72.6316	0.649275
bta-m1250	GAUGGGGCGUGGCCUUGCGGGGCCUGGGGCGGGGCCGGGCCGGGGGCCCGGGGCCGGGGGCGGGGCGGGGGCCGGAC	46.5	77	60.3896	90.9091	0.664286
bta-m1251	CUGUACAGUGUGGCUGCAGUAGCUGGCUAUGGAUAGGGAGGAGGCCCCGCUCAGUCAAUCUCUAGAAAGAAGCUGUAAUUACAACUUGACA	25.2	91	27.6923	49.4505	0.56
bta-m1252	UUUGAGGAGGAAGAGUUUGAUGAGUUUAUUGCUCUUUUCUUUUACCUAAGUGUUUUGGCCACUCAAAUCCUUCCUGCAAGCU	19.1	82	23.2927	39.0244	0.596875
bta-m1253	UGGGGUCACAAGAGUCAGACACAAGUUAGCGAGUCAACCAACACCAAAGCUGUUGUUGUUUAGUCGCUAACUCAUGUCUGACUAUUUGCGACCUC	46.5	95	48.9474	46.3158	1.05682
bta-m1254	AUCAACCUCAUUACCGUGGUUCACUGCACAGUUGGCCCUUGGGAUUCCAAUACUAAUAGCAUGUAGAGGGUGAUGAGACUUGU	22.8	83	27.4699	45.7831	0.6
bta-m1255	CUGACUCUGUACAGUUUGGUUGUUGUUGUUUAGUCACACAAUGCUGUCUGACUCUUUGCAACUCCAUGAACACCAGCAUGCCAUGCUUCCCUGUCCU	21.5	97	22.1649	46.3918	0.477778
bta-m1256	AAGUCUCCCUCAGGAUAGCUGGCACUCUCGCAUGAACCAUACAGUUUAUCCGAUUAAGCGAAUGAUUAGAGGUCUUGGGGCCCAAAU	21	87	24.1379	47.1264	0.512195
bta-m1257	CAAUACCAUCUUGGUAUUUCUAAUUUUGAAUGUUAGGUCCAUGAAUCAAGGCAAAUUGGAAGCAGUGAAACAGGAGAUGGCAAGAGUGAACAGU	19.4	94	20.6383	38.2979	0.538889
bta-m1258	UACAAAGCAGCAGGAGAAUGAUCUUUUCCUACAGAGUAGAUUUUUCUAAAUGGCCAUGUUAAAGGGUAGGAUAGAUGAUUCAUUGAGAGUCUCUAACU	18.3	98	18.6735	36.7347	0.508333
bta-m1259	CUUGGAGCCCCCUUAUUCCCAGGGAAGGCAGGAAGGUUGGUGAUACUAACAAGACCAUCACGAUCUCCCACUCCUUUUGGGCUUUCCU	22.2	88	25.2273	52.2727	0.482609
bta-m1260	CCCUCUGCCCACGGGAUGACGUCGACCACGGACUCUGGAAGUGAGUCCGAGUCAGUGGAAGCGUCUUUCUCGGAUGAAACUUGGGA	33.4	86	38.8372	58.1395	0.668
bta-m1261	GGAGGUCGGCUGCCACCGCUCUGCCUCCCUGGCCCUGAAGGCAGAGCUGGGAAGCAAACAGCGCGGCAGCUUGGCGACCCCG	43.4	82	52.9268	70.7317	0.748276
bta-m1262	AACCCUUCCCUGAAGGACUUCCCUGGUGACUCAGAUGGUAAAGGAAUCUGCCUUCAAUCCAAGUGACCAGGGUUCAGUUCCUGGGUCUGGAA	33.1	92	35.9783	51.087	0.704255
bta-m1263	AUAGAACAGAAAAGCUGACUCUUCCGUGAGUAAGAGAGAGUUCUUGUCUGCCUGUCUUUGGAUGGAACAUCAGCUUUUUUCCUGC	25.4	85	29.8824	43.5294	0.686486
bta-m1264	AGGACUCGCGCCCGUGCGCGGUUACCUCUUGGGAACAUCAAAGGCCCGGCAGGCGGCCGGGCGCGGUGGCGCCCC	37.3	75	49.7333	74.6667	0.666071
bta-m1265	AGGCAGCAGCUCAGGUGGCUGCAGGUCCACCCGAGCAGGGCUGUGUCCCGCCGGGGUCUGCGGCCAUCCUGCACCC	40.2	76	52.8947	72.3684	0.730909
bta-m1266	UGUCCCAGAGAACAAGGUUCAGAUCAUGAUGUGCUUUACUUUAAAGACAGAUAUGAAUGAAUGGGUUCCUGUCAAU	18.5	76	24.3421	38.1579	0.637931
bta-m1267	AUUACAGAAAAUGAUUUAGCCAAAGUUCAAAUGAUGUCUGGUUAGCUUGUUUGAACUUUAGCUAAAUCAUUUUCUCUGA	32.2	79	40.7595	30.3797	1.34167
bta-m1268	ACAGAGGGCAAACAAGCUGGAAGAGAAUUUUCUACCACCCUAAACAGAGGCUGCUUUAGGGUAGCUGCAAGGAUUUUUUUUCCCUCUUCUUUCUGUGU	27.9	98	28.4694	43.8776	0.648837
bta-m1269	GAGAGAAUGUUAUGAGAUGAUGUUGAAACAUAAGGUGGGGUCAACAUUGGACUUCUCAUAAACUCUG	18.6	67	27.7612	38.806	0.715385
bta-m1270	CCUGAUGGGCUAUAGUCCCAUAGACAAAGGAGUCUGGUGGGCUACCAUCUGUGGGAUCACAAACAGUCAG	24	70	34.2857	51.4286	0.666667
bta-m1271	CUUUGGAAACAAGGGCUUCCGUCGUGGCUCAGCUGGUAAAGAAUCCGCCUGCAACACGGGAGACCUGGGUUCAAUUCCUGGA	25.3	82	30.8537	54.878	0.562222
bta-m1272	GGGAGGGGCGGGACUGGGGGGCGGGGCCGGGGCGGCGGGACCGUUUCGGCCUACUCUCCCCACAGGUCCCUAAG	44	74	59.4595	77.027	0.77193
bta-m1273	CAAGGAGAUUGGGACAGGCCACCUCUACGGGCAUCAGUUAACUCAUACCUCGACUCGAGGGACCUGUACCCCGAGAGCCAGC	24	82	29.2683	58.5366	0.5
bta-m1274	UCCGUGCACUGAGCCCUCGCAGCUUGGCCGGAGGACUCUCGCUUGGCUACAAACACAAACAUCACCCCCGGGCCCCGCGGGGGCAGCGGCCGGG	34.1	94	36.2766	70.2128	0.516667
bta-m1275	GAGGGGAAGGGCGGGGCCCAGGCGCCUGGACUCCGCACCAGUUCAAGCGGCUCUGGAUCCUGCCUUGAGACCCU	37.7	74	50.9459	68.9189	0.739216
bta-m1276	UAGCUAAAGCUGGGCAGCUGUUCCUUCAGUCAAGAGCCUCACUCCCUUCCCUGCUCAGGCACAGGCCCAGCUUCUUGCUC	28.3	80	35.375	57.5	0.615217
bta-m1277	UCCGCUUGUUAAUCUCCUUCUUUUCAUCGAAGUUGGCAGCCUCCAGUUUCUGGGCAGGGGGGGAAAGAGUAGGGGGAG	26.5	78	33.9744	53.8462	0.630952
bta-m1278	CAGUACGUGGGCUCAGGAGUUGCAGCUGGUGGGCUCUAGAUCACAGGCUCAGCAGUUGUGGUGCAUGGGCUUAGCUGCCC	32.7	80	40.875	60	0.68125
bta-m1279	UCGGCGCCCGGGGAGGGGGCGGGGCCGAGGGGCGGGGCUCCCGACGGCCCCCGGGGCUGCGGGGUCCUGGCCGCCGUGCGCCCCGCUCCGGAGCGGAAG	70.7	99	71.4141	86.8687	0.822093
bta-m1280	UGACCUGAACCUGCCUGGCCCCUUCUCCCUGGGCCCUGUGGCUUCCUAACUUGGGGGGAGGGGCCAUGGCACCCUCCUGGCAC	41.8	83	50.3614	67.4699	0.746429
bta-m1281	CUGUAAUAUGGGGAUAACAACAGUCCCUACCUGGGGAAUUCCCUGGAAGUCCAGAGGUUAGGACUCUUGUGUUCUCACUACCA	29.2	83	35.1807	48.1928	0.73
bta-m1282	UUCCAGUGUUCUCAACCAGACUGAUUUUGCCAGUUGUUCCAGAGAGGGCAAAAUCAGUCUGGUUGAGAACACUGGAAU	56.9	78	72.9487	44.8718	1.62571
bta-m1283	UUCCAGUGUUCUCAACCAGACUGAUUUUGCCCUCUCUGGAACAACUGGCAAAAUCAGUCUGGCUGAGAACACUGGAAU	51.3	78	65.7692	46.1538	1.425
bta-m1284	UCCAGGGCCUUCGGCUCCCAGUAGGGCCCCAGAGCCUGGGUGUCCCAGGGGGUCUGGGCCAGCUCCUCUGCUGUCUCUUGGAG	41.8	83	50.3614	68.6747	0.733333
bta-m1285	GCAGUUAGUAGGGCCAGCUCUAGCCCAGAUGCUGACUGCACUUCCAGGAACUGGGAUGAGCUGACCCCUACUUUUAGA	32	78	41.0256	53.8462	0.761905
bta-m1286	UCCCUUCUUUUUACUGUUCCUCUUCAAGCAGAUCCAGUAGAGGUUAAUUUAACACCACACCUUUCUGCUAAGGAAGCUGAAUGUCUGAGGGGC	22.9	93	24.6237	44.086	0.558537
bta-m1287	GACUAUAUAGUUGGACUAUAUAUGACUAUGUCUAUAAUAUAUACAUUAUAGACAUAGUCAUAUACAGUCCAACUCUUUGAGA	40.8	82	49.7561	28.0488	1.77391
bta-m1288	GGCUGUGAUGUACUACUGGGCAUGUUGACUGGCCUGGCUCACUGGUCAGCAGGGCCUCCAGCUGGAUCUCACUGUUGAGUUUAUACCACAGCCA	36.7	94	39.0426	55.3191	0.705769
bta-m1289	AUUAGCCGGCUAGGACUACAACUCCCAUCGUGCCCCGCUCCAUCAGGGUCGUGCUGGGAGCUGUAGUCCCUGCAGACCUUAC	34.4	82	41.9512	59.7561	0.702041
bta-m1290	CUGCGCAGGGUGAGCCUGGUGCCCUUCCUGCUGAGUUUCGGAUGCGGCAGGUGGGUUUCAGGUCCUCCGCCUUUCGCUC	38.9	79	49.2405	64.557	0.762745
bta-m1291	UCGUGGGUUCGAGCCCCACGUUGGGCGGCAGGUGUAUUUUGCUCUUAACUACCGGAAGGUUGAUAGGGAAAAAUACUUCUGUUCUUGAUCCAUG	31.7	94	33.7234	48.9362	0.68913
bta-m1292	UCCUCCCUUCAGCGUGUCAGGAUGGCCGAGUGGUCUAAGGCGCCAGACUCAAGGUGUCUACCUUCCCCUAGGGCAUUCUGGUCUCCGAAUGGAGGC	38.1	96	39.6875	59.375	0.668421
bta-m1293	UCACUGUUAUAUCUGUGCUGUUUCUAACCAAUCUAGGUAGAUUGGUUAGAAAUGUAGCACAUUCCACUUUUCCA	27.1	74	36.6216	36.4865	1.0037
bta-m1294	UGGAAAGCCCCAGCGUUCCCGGGCCGCGGAGCGCCUCCUCCCUCCCCGCUCCUCCGGGCCCGGGUCCCUCACCACUUCUCCU	32.5	82	39.6341	74.3902	0.532787
bta-m1295	GGGUGUCCUCUGCCAGGGAUCAGAGAAGAGACCUGAAGGGGCUCUUCUCUGAUCCCUGGCAGAGAUGACCAGGAA	56.4	75	75.2	57.3333	1.31163
bta-m1296	CGUGGACCCGACAGGGCGUGCAGGGCCGGACCGCGGGACCACGAUCGAGGCGACAGUAUGGCUUGCACAGGUCCGUGA	28.3	78	36.2821	69.2308	0.524074
bta-m1297	CCAUUCCCAGAACGGAAAUUGUCCUCUCUCCUUGGGGAGGAGGGAGAGGGGGUGAUUUUUGCCCUGGGAAGGGG	41.3	74	55.8108	58.1081	0.960465
bta-m1298	UGACCCUAUGGGCUUCCCUGGUGGCUCAGAUGGUAAAGAAUCUGACUGCAAUGUGGGCGACCUGAGUUCAAUCCCUGGGUGG	24.2	82	29.5122	54.878	0.537778
bta-m1299	CCCAGCAGGCCUGCAUGAUGCUGUAUCUGAGACGGGAGAGGAAGCAGCAGCUCGUGGGCCUGGGA	27.6	65	42.4615	63.0769	0.673171
bta-m1300	GUUUCUUUUUGGGUGGACUGGGCUUCCUGGAAGACAUGCGUUCCCCAAGGCCCCCCUUUCCACUUGGUGCUCUUAGGGACU	24.2	81	29.8765	55.5556	0.537778
bta-m1301	CAGGGCCAGCCCCGGCGGGCGCGCCCCCGUCGCGCCGUCCCCUCCCCUUGCCCGCUGCGUCGCGAGGCGCGCGCCCGCCCGCCGCCUGCCGCG	47.7	93	51.2903	88.172	0.581707
bta-m1302	CAGUGAGUUACAUUUUUAUCAUCAAAGGAGGAUAGAGGAGGGGAGAAAACCACCUUCUUUGUCUUUCUUUGAGUCUUCCAUCACUA	32.7	86	38.0233	39.5349	0.961765
bta-m1303	AAGGUGCACGUGGAUUCCGGCCUGUGGCUGGGCUCUGCUUUUCCACCCUUCUCUUGGAAGUCUUAGUCAGCCCAGAAUCAGAAUCUGUUUCAUCUUC	27.7	97	28.5567	51.5464	0.554
bta-m1304	AUCAGGUAUAAGUGACUAAGCUAGGUCUGCCCAUGCUCUUCAUCAUUAGACCCUCCAGGAGUAGAACCUGGCAAAGUACUUGCUGA	25	86	29.0698	46.5116	0.625
bta-m1305	GUGUAAACAAUGGGCAUCCCUGGUGGCUCAGCAGCAAAGAAUCCACCUUCCAGUGCAGGAGACUCAGGAGAUGCUAGUUUGAUCCCAG	22.6	88	25.6818	52.2727	0.491304
bta-m1306	GUCCCCAUAUAAGGGUUUCCCUCAUAGCUCAGUCGGUAAAAGCUCUGCCUGCAAUGCAGGAGACCCGGGUUUGAUCUCUUGAUCGGGAA	27.9	89	31.3483	51.6854	0.606522
bta-m1307	AAAGCUACUCACACAUACACAUAACACACAUGUAUGUGUACAUGAGUGUGUGUGUGUGAAAAUGGUAGGAUA	26	72	36.1111	37.5	0.962963
bta-m1308	CUUCUAGUUCUUUGUGUUGCUGAUAAGUCAAACUUAGCCCCUGCCCCCGCCCCAAAUAGGCUUAUGAGGAAUCCAAAGAGCUCAGGUU	24	88	27.2727	47.7273	0.571429
bta-m1309	AUAAGUGCCACUGUGUGCCUAGGACUGUUCAGCCUACCUUGAAUCUGACUGAACAGUCCAAGGUCACAUGGCAAAGAA	36	78	46.1538	47.4359	0.972973
bta-m1310	CCCGGCGCGGGCUCUUACCCGGCGCGGGCGCGGGCCCGAGCCCCGGCUCCGGCUCGGCCUUGGGCCCGUCCCGCGACGGCGGCGGCGGC	59.1	89	66.4045	87.6404	0.757692
bta-m1311	UAUAUCUCGGUUUCUCAGACUGUAAAUGAAAGGGUUCAGCAUGGGUGUGACCACAGUGUACAUCACUGAGGCAACUGUAGUUGAAUGUGAGGUGUGG	25.4	97	26.1856	45.3608	0.577273
bta-m1312	UUCACUUCACACGACCCGUCGUCUCACUAGAGAAUGAGGAGGUCCUAGUGAGGCGGUGGGGGAGGUGGGGGGCG	34.2	74	46.2162	62.1622	0.743478
bta-m1313	ACAGAGAGGGAGGCAAUGAAUUAGUUAAAUAAAAUAGAAGGUGAUGGGACUUCCCUGGCAGUCCAGUGGCUAAGACUCCAUGCUUCCAAUUCAGG	21.9	95	23.0526	45.2632	0.509302
bta-m1314	GUCCCAACUCUUCCUGAGCCUGAGACUUAGCUCAACUUCCCCCUCUGGGUCCUGGGCUCGGGGAUCCAGCCCCA	25.6	74	34.5946	62.1622	0.556522
bta-m1315	CCACAAUGCUAUACUAGCUUCAGUUGUCCAGAAUGACUGAUUCACUAUGCUGGACAACUGAAGCUAGCACAGCAUUGUG	44.6	79	56.4557	44.3038	1.27429
bta-m1316	UUCCAGUGUUCUCAACCAGACUGAUUUUGCCCUCUCUGGAACAACUGGCAAAAUCAGUCUGGUUGAGAACACUGGAAUAA	55.6	80	69.5	43.75	1.58857
bta-m1317	GUUAUUCCAGUGUUCUCAGCCAGACUGAUUUUGCCAGUUGUUCCAGAGAGGGCAAAAUCAGUCUGGUUGAGAACACUGGAAUAA	59.8	84	71.1905	44.0476	1.61622
bta-m1318	GUCUGGUGCUCGGGAGGUGGAGAACUCGGCCUUGGGAUCUGUGGUCAAAAGGCUGCCGCUUGGGCUCCCCGCCGCUCCCGGGGUCUGUAGCAGCCGCGGCC	43.7	101	43.2673	69.3069	0.624286
bta-m1319	CGAGUUUAUUUUAUAUUCACCCAUUGAAGGACAAUUGAGUGUUUCCAGCAAUUGGUGAUGAUGAAUAAAGCUGC	20.9	74	28.2432	36.4865	0.774074
bta-m1320	AGGAGAUGGGGGUGGGAGGGAGGUCACAGGGCAGGCCUUGACUGUGCAACUAGCUUGGUAUCCCUCUCU	21.6	69	31.3043	59.4203	0.526829
bta-m1321	GGUUCGAACCCAGGACCCUCUGACCCCAGGGCGCUUGUGAGUUAAUGGGCAGUUGCUGCCUGCUUUGGGUGUGGAGGGUGCGGUCGGUGGGCG	39.9	93	42.9032	64.5161	0.665
bta-m1322	GACCGCCCCUCCCCCUCCGCAGCUGGCUGCCCCGCCCGUGCCAGGCAGCUCACCUGCCGGCAGCCGGCCGGGGCACUU	36.7	78	47.0513	79.4872	0.591935
bta-m1323	AACCAUGGCCUUGAGUGAGGCUCUGUAACUCAGUUUCCUUAUUUGUAAAAUGAGUAUAAAACAAGAACUUUACUUAGAGCUUGGGC	22.5	86	26.1628	38.3721	0.681818
bta-m1324	UGCUAGAUUCUGUUUCUGUCUAGUCUUCCAGGGCUGGAAGACAGUAGGGGAUGAGGGAGAGUUAAGUG	24.6	68	36.1765	48.5294	0.745455
bta-m1325	UAGCGCAGGGACCUCCAGCGAGGCCAGAGUCCGCUGGGCUGCGUCCGCUGGGCGGGAGCUUGCCGUCCUGGGACUCUGGGCCAGAGCCGCU	41.9	91	46.044	72.5275	0.634848
bta-m1326	GCCCCAGCCCCGGCGGCACCUGGCUGGGCUGAGGCCUGUCCGACCGCCCCGCCAGCCCCGCUCGGGCCCGCG	35.6	72	49.4444	84.7222	0.583607
bta-m1327	GGCGGCGCGGAGUUGCCGGUCUGCGGGCCGCCAGCAGGCCCCGGCCGCCCGCCCCUCCCCCCGCCG	37.3	66	56.5152	87.8788	0.643103
bta-m1328	UCAAAGUGAGGAGUUUCCCGGCCCAUGCACCAAAUGUUGUAGCCACGUGUUCUGGGAAACAAACUCACUCAGAA	25.4	74	34.3243	48.6486	0.705556
bta-m1329	GCCCGCACAGCGGGAAGGGACCAAGGGCCACAGCCCCAACCCGGGGUGGGGUUCUAGGACUCCCGGGUAGGGCUGUGACCCUCGGACCCCAGGG	55.3	94	58.8298	72.3404	0.813235
bta-m1330	GCCCCAGGACAGCUCCUGUGCCUUCCGAGCAGCCAGAGACAACACACUGCUGGCUGAGGAUGCACUCGAGCUUUCCUUGGGUGU	43.7	84	52.0238	60.7143	0.856863
bta-m1331	AAAGCCCACUGCAGCCCCCUCCGUUGUCUCAGUACUGAGUUUCCACCUAUAUGAAACUGAGAAGAAAGCAAGCUGCCUCUGGGGAUU	20.1	87	23.1034	50.5747	0.456818
bta-m1332	AUCCAUCCUGCUUAGCCAGAGUGCUCUAAAGCCUGGCCCCCAUAGUUAAGCCUCUUUUGGCCCUCUGGCUUUCCAUAGUGCUU	23.6	83	28.4337	51.8072	0.548837
bta-m1333	GCAGAAAGCUGGCUUGGACUGUGUUUUGGCCAGGAGCAUUCAGAUCAUGGUUAACAGAGCUCUCUAUGGCCUGAUUCUGAGCAAGCCCUAUUCAAA	25.7	96	26.7708	47.9167	0.558696
bta-m1334	AAGGGCUAUCUUAAGGACUUCCCUGGUGCUCAGACAGUAAAAGCGUCUGCCUACAAGUGGGAGACCCAGGUUCGAUCCCU	23.4	80	29.25	52.5	0.557143
bta-m1335	ACUAUCAGUGACAGCAUGAGGGGAUUUGGGGAAGGCAGAGGAUGCUCGAAUGAACCAGCUUCCUUCUGUCCUUCCCUGGACUUGUUGAUAG	33.5	91	36.8132	50.5495	0.728261
bta-m1336	CGCGGAACACACUUGCCUCCCGGAGGGCUGGAGCCCACCCAUACGAGCUCCGGCCUCCCGGGAGGCUCAAGAUCGAGCG	45	79	56.962	69.6203	0.818182
bta-m1337	UCAAGACCACAUCCUCUUUGUGAAGGUGCUCAGGCAUGUCACAGUGGUUAGGCUGUGCUGGGCUGCCUGGUCUCUACACUGGUUUUG	30.4	87	34.9425	52.8736	0.66087
bta-m1338	AUUUGGUUGGCCAGAAAGUUCAUUUGGGUUUUCCUAAUAUCAUACAGAAAAACCUGAAUGAGCUUUUCGGCCAACCCAAU	38.8	80	48.5	38.75	1.25161
bta-m1339	ACACAACUAUUGAGUUGGCCAAAAAGUUUGUUCAGGUUUUCUUUAGCACCUUACGGAAAAACCUGAAUGAACUUUUGGGCCAACCUAAUGUAUUAAAAA	38.4	99	38.7879	35.3535	1.09714
bta-m1340	GAGCAACUUCAGUGGGCUGUGGACUACAAAGUUGUCUCUAGUUUCCAGUACCUGGUCAUGGCGUGAUUCAGAGCAAGAUGGUUGUGC	18.8	87	21.6092	49.4253	0.437209
bta-m1341	UCCCAGAGGGUGAACUAUUGUAUAUGAGGUCAGGCUCAAUGGGUAUGUCUACUUUCAUAUAAAAAGGCUCUUUCUAAACUGGAG	18.2	84	21.6667	40.4762	0.535294
bta-m1342	UGGUCAUCUUUUCAAGGGCUUCUCUUGUAGCUCAGUUGGUAAAGAAUCUGUCUACAGUGCAGAAGACCUGGGUUCGAUUCC	18.4	81	22.716	45.679	0.497297
bta-m1343	ACUCCAGUACAUUUCUGAUCUCAAUCACUGUAAGUAAACUGGUUUACAGUGAUUGUGAUCAGAAAUGAAUAUAAAU	33.3	76	43.8158	31.5789	1.3875
bta-m1344	UGGGUCCAGAGGAGAGCUGGUCUGUCUGUACAGAGUGUUGCUGCUGCUCUGUGCCAGGACGCUCUUCUAUUUUGGGCUCU	38.8	80	48.5	55	0.881818
bta-m1345	UCUUGUGCUAAAUGUUUGUGAUAAUAAGCCAUAACCAAGGUAUUACCUUAUGUAUGUAUUUUUAUAAAUAUUUCCCAUAGCA	18.1	82	22.0732	28.0488	0.786957
bta-m1346	AGAGAAUUUUCUGCUUUGCAAAUUCUCGCCUCCUUUGUCAUAGAUUGACCACAGUGUGGUGGAUUUAUUUCUGGGUUAUCUAUUCUGU	22.2	88	25.2273	38.6364	0.652941
bta-m1347	ACCUCUUGUUUUUGCUGUAUUUCAACUGCUCAGUGAACUCACAAGGAUUGCUAGUUCUGAGCUGAAGAUAUGCAAGGAAAGUCUG	19.9	85	23.4118	41.1765	0.568571
bta-m1348	GAGAGCCAGGUGGCGGUGUGGACGCGGGCAGGGGCCUGGCCGUCGCUCUGCUCGCCGCAGGUACUGCGGGCCCGCGUGGACGCCGGGCCAGGUGCCC	51.7	97	53.299	78.3505	0.680263
bta-m1349	CUGAGUUAGACAAGGCUGUGGUCCGUGUGACUAGAUUGACUAGUUUUCUGUGAUUACAGUUUGUGUGUCUGCCCUCUG	26.1	78	33.4615	46.1538	0.725
bta-m1350	CCCAGGGUAGAAAGCCAUUAUUGCAGAUGUGAUCAGUUAAGAUGAAGUCAUACUGGGGUAAGGUGGGCUCUUUAUCUAAUAGGA	22	84	26.1905	42.8571	0.611111
bta-m1351	UAUUCACAUUUCCGCUUGAAUUUCCUUGGCCAGAGCUUGGGCACAUGUCACAUCUGGCUGCAAAAGAAGGUGGAAAUAUUGUCU	24.3	84	28.9286	44.0476	0.656757
bta-m1352	AGAGGCAUUUAGGGGGGAAAAAAAAAAAAAAAAACUUUAAAGUUUUUUUUUAAGUUUUACCUGCUUUUCAAGAUUUGACUUGGUGCACAUCG	18.9	92	20.5435	30.4348	0.675
bta-m1353	CUUCUAGCUAUGAUAUAUUGGUGUUCUGAAAGGCCUUGUUUGAUGACACCAAUGUAUCUCAAUGUCCUGGAAGA	25.3	74	34.1892	39.1892	0.872414
bta-m1354	ACUGAGCACACACGAGAUAAAGCAGAGCUGCUCUGUUUAAAGCUGGAGAGGGUGCUGGAGGCUUUUCUUUUGAACUCAUC	21.9	80	27.375	47.5	0.576316
bta-m1355	CCCGCCUCCGGCCUGGCCCUGACACUUCCCGGGGGCGAGCUUUCUACCCGCAGAGGUUGGGGAGAGGUUGGGGAGGGCAUGGGGCUGA	40.6	88	46.1364	70.4545	0.654839
bta-m1356	AAAGCCAGAAUUGCAAGGUGAGAGAUCUGAGAGCUUCAGGAGGAGUCUGUUUUGUUUGUUUUCAGUCUAGACUGAGAGUGGAAGGACUUA	18.1	90	20.1111	43.3333	0.464103
bta-m1357	GCAGCCACCCACUUCCGGCGGCGAUCUCGCGAGAACCCGCGCUCUCGAGCGUCGCUGCCGGAAGAGCUUUGAAAAAC	36.9	77	47.9221	64.9351	0.738
bta-m1358	AGCCGGUGAUGGGGAGAAGAGAUGCAGGAGCUGUUUUUCACUGCUGUGUCUGUUCUCUAAGUCCAGCACCAUCA	32	74	43.2432	51.3514	0.842105
bta-m1359	AUUCUUUACCAUGUGAGCCACCAGCAAAGCCCAAAAAGAAGAAAGUGUAUCUCGUUUUGGACUACGCUGGUGGCUCAGUCAGUAAAGAA	40.5	89	45.5056	43.8202	1.03846
bta-m1360	AAUAUGGGACUUAGGUUUGAUCCCUGGGCUGGGAAGAUUCCCUGGAGAAGGGAAAGGCUCCAGUAUUCUGGCCUGGAGAAUUCCAUGGU	28.9	89	32.4719	50.5618	0.642222
bta-m1361	AUAGCUGGAGGGGAAGAGCUAGGAGAAGAUUUUCUACUUUACAAGAAUUAUUUCUAUAUUCCUGAUCAUCCUCUUUUACUUG	18.5	82	22.561	35.3659	0.637931
bta-m1362	UGGUUCAUUUUGGGCAUCCCUGGUGGCUCAGACAGUAAAGAAUCUGCCUGUCAUACGGGAGACCUAGGUUUGAUCCC	24	77	31.1688	50.6494	0.615385
bta-m1363	CAUUUCCUUCUCCAGGGGCUCUUCCUGACCCAGGGAUCAAGCCCGGGUCAGGAAGAGCCCUGGAAAAGGAUCUU	52.9	74	71.4865	56.7568	1.25952
bta-m1364	UCACAAAGAGUCGGACACGACUGAACCAAACUGAACUGAACAUGUGUGUGUGCUCAGUCAUGUCCAACUCUUAGAUC	24.9	77	32.3377	45.4545	0.711429
bta-m1365	AUACUUCUGUGGCCUUUACCUCCAGGAGUCCUACCAGGGUGUCCUAGUGAGUGAAGAUCAGAGGAAGAU	21.9	69	31.7391	49.2754	0.644118
bta-m1366	UUCUUUUUUCUCAGGAUUGGAAAUUUGAGACUUUUGUGGUUCCAUAUAAAAUAUAGGCUUAUUUGUUCUACUUCUGUGAAAAAAUGU	18.4	87	21.1494	28.7356	0.736
bta-m1367	UAGGGCCUUGCUGAGAGAGCUCCUGCCUUAGUACCCCAUCUGCUCAGUGUUGAGGUGUGUGGAGGUCAAUAGCCUGCUGGCCUGG	26.6	85	31.2941	57.6471	0.542857
bta-m1368	CCGUCCCUCUACGCGUUUUGGUUCCUGGUUGGUGCUUCCUGGUCGCAGCCGCGGCAGUGAGUAUGUGUGACGGACCC	26.9	77	34.9351	62.3377	0.560417
bta-m1369	CACUGUUCUGUGGACUUUGUCUUUGUAGCUAAGGUUAGUCAGUGUGGUUUUGAGGUCGCACUACACUUUGAGGAAGGCAGCUUUUAACUCAGUC	20.7	94	22.0213	44.6809	0.492857
bta-m1370	GGCGGGAAGGCCGGGCCCGUGACGGACGGGGAUCACCGGCCGAAAGCCGAGCACGCCCCGCGGGCCGCGCGCCCCGGGCCCUCCCUCG	47	88	53.4091	82.9545	0.643836
bta-m1371	UCUCCUGCAUUGACAGGCAGAUUCCGAUCCACUGGACCAUGAGGGAAUCCCCGUGGGUUGAGUCUUGAUCUGUCACUUUUUUCCCUA	27	87	31.0345	50.5747	0.613636
bta-m1372	AAGAUGGAAUACGCCCCUGUAGCCAGCCUGCUGUACUCCGAGCAGUCAGUGCUCCGGGGCCAGAGCCUCCC	24	71	33.8028	63.3803	0.533333
bta-m1373	AAAAUUGUCUUCCCACGCCGUUCGCACAUUCUGACAGCUCUAUAGAUAGGCGUGUGUGCGAGCGUAUGGGAAAAUAAAAAUUAC	29	84	34.5238	44.0476	0.783784
bta-m1374	AAUGGGUUGGCCAGAAACUUCAUUUGGGUUUUUCUGUAAGAUAUUAUAGAAAAAUGCAAAUGAACUUUUUGACCAACCCAAU	42.4	82	51.7073	32.9268	1.57037
bta-m1375	UCACAGGCUCUCUGGAUCAUACAGCUGACUGUGUUUCCUCUUCGUGUCCCCUUCUAGCAAGGACAGUGAGCUGUGUGGUCUUUUCCAAAUGUGU	33.5	94	35.6383	48.9362	0.728261
bta-m1376	UCAAAGUGAGGCGUUUCCUGGCCAAUGCACCAAAUGUUGUAGCCACGCGUUCCAGGAAACAGACUCACUCAGAA	26.1	74	35.2703	50	0.705405
bta-m1377	AGCUUCUGUGAAAAGAUUCUUCAGGUCAUCUACUGUAACAGAGGGGCUGUGAAAACAUCAUCACAGAGACA	18.5	71	26.0563	42.2535	0.616667
bta-m1378	GGCGGCGUGGCGGUGCGGGCCGGGCGCCCGGGAUAAGGUGCGAGCGGACCCGCCGCAGGCUCGGGUGCCGAGCGGGGGCGCGCGGCGCGGCUC	57.1	93	61.3978	84.9462	0.722785
bta-m1379	UUGGCCAGAAUUCAGCUAGACAGUCUCAGAGAAUAUAGAGUUCAUUUCUUUACUAUUCCCAGGAUUUGAUUUAGCUAAGAAUUCCCAC	22.3	88	25.3409	37.5	0.675758
bta-m1380	GCGGGCGAGAGCCGGAAGGCACAGCCCCCGCGCAGGCCCCACCCCCCGGACCGUCUCCGCGGGGCCCCGCCCCGGAAGUCCCUG	38	84	45.2381	82.1429	0.550725
bta-m1381	UCCAUCCAGCGUGUUCUCCCGUCUCCAUUGCCUGCAGGUUGGCAGUGGGGUCUGGAGGCUCGGUUGCCGUGGGC	34.3	74	46.3514	64.8649	0.714583
bta-m1382	UGGGUACAUAUGUAUGCACACGUGUGAAAACAUGCCUGCAUGUACACAUGUUUAGGCACGUGUGCAUGCACAUAUGUAUGC	39.3	81	48.5185	44.4444	1.09167
bta-m1383	AGCCUCCCGUCUGGGCGAGCUGAGGCCAUGGAGGAGGGAGGGAGCUGGUUUGCCUCGUGUUCCUGCUGCUCACUGCCUCCGUGGUCUUCGUGGC	42.7	94	45.4255	65.9574	0.68871
bta-m1384	GAUCCUGAAACAGCCUCAGAACCUGCAAGACAGUCUUUGCCUGUUGGUUACCUGGGGCGUUUUCCCAGAGCCUGGAACUGGUGGUGGGAGUCG	31.7	93	34.086	55.914	0.609615
bta-m1385	GCCCCAUUCUUGGCAUUCACCGCGUGCCUUAAUUGUAUGGACAUUUAAAUCAAGGUCCGCUGUGAACACGGAGAGAGAGG	24.1	80	30.125	50	0.6025
bta-m1386	GUCCCGUGUGCCUGGCGCUGUGCUGAGUGUGUUCACUGUCUCGUUUAUUCUUGGAGCAGUACCCCCUGCGUGGAG	18.4	75	24.5333	58.6667	0.418182
bta-m1387	UCCUAAGACAUCUGACAGCAUCUUUACUGUAAGUCCCACAUGUAUAAAAUGAAGGUGCUGGUCAACACUGUGGAU	18.3	75	24.4	41.3333	0.590323
bta-m1388	UCACUGGACCACCAGGGUAGUCCCUAGGUUGAUUAUUUACUCUUAUGUAGUCUACUGCUGGACUUCCCUGGUGGCUCAGAUG	39	82	47.561	48.7805	0.975
bta-m1389	UAGCGACUUAGCAGCAGCAGCAGCAGCACUGAGUUAAAGUACUUCUCAAAGCACUCAGUAAAGGUAUUGGGUUGGUCAAAGAGUUUGCUUGGGUUUUCC	20.5	99	20.7071	45.4545	0.455556
bta-m1390	CCAAGUGGUUUGAAGACAAUACAUCUUUUGUCCAUCUGGGCAGAAUUUGUAUUUGGUAUUUUAGAUGAAGGAACCAACGCU	19.8	81	24.4444	38.2716	0.63871
bta-m1391	UGGUUUAGGCAAUCCUUUUAAGGUACCUUUUAAUUGUAUAAAUACCAAAUAAUACAAGAGGUGAAUUGAAUGGAUGAAUCCCUAACGGG	19.6	89	22.0225	33.7079	0.653333
bta-m1392	GCCUCUAGUAUGUGGAAGACUGAUCAGUUUAUUUAUGGGCUCUCAUUAAGUAGCUGUGGGUCUGGAUCCUUAUGGUAAUAAAGGACA	20.3	87	23.3333	41.3793	0.563889
bta-m1393	GUUCCAUUCCUGGGACCGGAAGAUUCACUGGAGAAGGGAUAGGCUACCCACUCCAGUAUUCUUCGGCUUCCCUUUUGGCUCA	29.4	82	35.8537	52.439	0.683721
bta-m1394	GAGGAAAUGCUGAGAGGAAGAACUGUAGAUCAUACUUGGGACAGUCUUGCAGGGUCCUUCUUCAAGGAGCCUCU	19.7	74	26.6216	48.6486	0.547222
bta-m1395	AUGAGCUUGCUUUCCAUUUCACAGGUUAGUUUACUGAAGGAAAAUAAACUGAUUUGGGAGUUGGUGAGGAGAAACAG	19.8	77	25.7143	38.961	0.66
bta-m1396	AUUUUCCAUUCCCAUGGUGACUGAAGCUGCCAUUGCUGUUUGCCAGGGACGCUACAGUAGCUUCUGGUAGGUGGUCCUC	22.2	79	28.1013	51.8987	0.541463
bta-m1397	UGUGUGUAUGUGUGUGUGAUAUGUGUGUGCAUGAGCAUACAUGUGUAUAUAUGAUUUCCUGCU	19.6	63	31.1111	38.0952	0.816667
bta-m1398	AAGUGUCUUCCCCUGUGGUCCAGUGGCUAAGAUUCCACACACCCAGUGCAGAAGCUCUGGAUUCGAUUCUUGGUCAGGGAACCAGAUCCCACAU	27.5	94	29.2553	52.1277	0.561224
bta-m1399	UAAGGAAACGGCGUCCGCGCGGACCCACGAGGAGGGAAGGCACUUCCGGUGAAAACAGAGCUCCUGGAAGUCGUCUUCUGUCCCCGCCCACUCCUCG	39.8	97	41.0309	62.8866	0.652459
bta-m1400	UCUUUUCUGAUCUGCUGUUGCUGUUGCUGCUGCUGCUGCUGCUGCUGCUAAGUCACUUCAGUCAUGUCCAACUCUGUGCGACCCCAGAGACGGCAGC	24.9	97	25.6701	54.6392	0.469811
bta-m1401	CCAGAGCUAGCUGGCCCUGGGUGAAGCUUGCGUGAUGAGACCUGACCUCACCUCCCACCCCACACCUCAGGGUCACCUGCCAGGA	29.2	85	34.3529	63.5294	0.540741
bta-m1402	UACUCCGCACAAGUCGGGGCACUGGGGAGAGUAAAACAAGUAAGCCGUUCCCCAGGUGGUCUCUGAAGCUUGCAAAAGA	22.7	79	28.7342	53.1646	0.540476
bta-m1403	AGCACUUGGGUGUUUGGAGAGGAACUGAGAUGCUGCGUUUGGAGCCUGUGACCCCUCUGGGCGGCAGUGUGUG	21.6	73	29.589	58.9041	0.502326
bta-m1404	AAAUGACUGUCUUGUAUAGUUUGGAUUUUUUGAUAUGUGCCCUGGUGGCUCAGAUGGUAAAGAAUCUGCCUGCAAUGAGGGAGACCC	18.9	87	21.7241	43.6782	0.497368
bta-m1405	CUGGCUGUCCCUGGAUUAGGACUUGGUGCUUUGCUUUCAGUGUAAGGGCCCUGGUUCAAUCCCUGGUCAGCGAA	30.9	74	41.7568	54.0541	0.7725
bta-m1406	UCCAGGGCUCCCUACCCGGGAUCGCCGAGCGCUUUCCGCCGCGGCCGCGGGCUCGGAGCUUUUAAGGGUUUCUAAUCCUGGAA	34	83	40.9639	65.0602	0.62963
bta-m1407	UCUAUGACCUAAGGGUUUCCCUCAUAGCUCAGUCAGUAUAGAAUCUGCCUGCAAUGCAGGAGACCCUAGUUUGAUUCCUGGAUCAGGAA	27.2	89	30.5618	46.0674	0.663415
bta-m1408	GUAGGGAGCCUGUGCUCUAGAGCCCUUGGGUUGCAAUUACUGAAGCCCAAGUGCCCUAGAGUCCAUGCUCUGCAACA	35.8	77	46.4935	54.5455	0.852381
bta-m1409	AGGAUGAGAUGGCUGGAUGGCAUCACCGACUCAAGGGACAUGGGUUUGGAUGAACUCCAGCAGUUGGUGAUG	20.3	72	28.1944	52.7778	0.534211
bta-m1410	CUGGCCAUCCUUUUCCUUCUUCACUGUAGAAAAUUGUAUUAUUUUAAUCUCAGUGAGAGGGGAAGAAUUGUAGCUCUAAUGUAACUAUGGCCUAGA	28.5	96	29.6875	37.5	0.791667
bta-m1411	GAGCGCGCCCGCCUCCCUCGCGCCGCUCCCGCUCCCGCCGCCGCCGCCUCGCGCGCGCCCCCGCGGCCGCACGGACGCGCGCGCCG	36.2	86	42.093	90.6977	0.464103
bta-m1412	CUCCAGGCAAGAACACUGGAGUGGGUUGCCGUUUCCUUCUCCAAUAGAUGAAAGUGAAAAGUGAAAGUUAGGUUGCUCAGUCGUGUCUGACCUUCAGC	21.4	98	21.8367	47.9592	0.455319
bta-m1413	GAAGGAUUUUCUAGUCUACCCAAGCUGAUAAACCGUGUAUCCUUGUGUGUGUGUAUAUAUAGAUGGUUUAUCAGCUUGGGUAGACUAGAAAAUCCUUC	65	98	66.3265	38.7755	1.71053
bta-m1414	CCAGUAUUCUCGCCUGUUGAAUCCCAUGGACAUAGGAACCUGGUGGGCUACAGUUCACACUGCCACAAAGAGUCAGACACGGCUGGAGCGACUUA	21.4	95	22.5263	52.6316	0.428
bta-m1415	CGCGAGUUGCAGCCACGGAUCUGGGAGACUCUUGCUGUAAGCAGACUCCCCUGGACCGUGGGACCUGGGGAAUC	27.5	74	37.1622	62.1622	0.597826
bta-m1416	CAUAGAGUAUGUCUGUUGGACCAAGCCCUAGCACCAGAUUAGCACCAGCAUAGAGAUUGAUGGUUAUCCUGGUUUAGUAGUUGUUCCAGACUCUGCC	24.5	97	25.2577	46.3918	0.544444
bta-m1417	CAUGGACAGAGGAGUGUUGUGGACUACAGUCCACGGGAUUGCAAAGAGUUGGACAGGACUGAGUGGCUAACACUUUCACUUUUAGU	21.8	86	25.3488	47.6744	0.531707
bta-m1418	CAGGCCACUCUGUCUUCUUGAGUUCCCAAUCAUGCCCAGCUUUUCCCUGCCUCAGGUCUUGCUCUGGGAACUCAAGGACCAUGUCU	26.1	86	30.3488	53.4884	0.567391
bta-m1419	UCUUUUUUCAAAGGGAAGAAAAAAUAAAGUUUCUGUGAAAGAAAAGCCUUAUUACACAGGCUAAUAUCAGUUUGACCCUUUGAUCCCAAC	19.4	90	21.5556	33.3333	0.646667
bta-m1420	UUAGAGAAAAUCUUGGGCUAGACCCAGAGACCAAGUCUAGGCUCCGCCUCCUUUGGAUUUCUGUCCACUCUAGGACUCAUU	21.3	81	26.2963	48.1481	0.546154
bta-m1421	AAAUAUUUUCUACUUCUCUAGCUUGGGACUGCUUGAUGCUGGAAGCCUGCAGUGUAGAGGGAGGGGCAGGAUAGGAUU	19.7	78	25.2564	47.4359	0.532432
bta-m1422	CCACUCCUGAGUUAGCAAAAUUUGGAUCAAAAUUCUCUUUCCGUGGGACUUAAUUUUGUCUUCAGGUUUAGAAACUUCAGGGCUUC	19.3	86	22.4419	39.5349	0.567647
bta-m1423	UCGCGUCCCUCCCCCCGGCGCCGGCCGCCGCGGGGUCUCCGGUGCUUACCCGGCUGCAGAGGGCGAGCAGGAGCACGAA	32.5	79	41.1392	77.2152	0.532787
bta-m1424	CCAAAACUUCCCUGUCCCAUCUGCUGUCAUGAAUGGGCAGUUUCCAUGAUGUCUGCAGACGGGACUCAGGAAGCGGCCU	30.8	79	38.9873	54.4304	0.716279
bta-m1425	AUCAGGACAUUUUAACUUUGAGUUCUCUUUAACUGGGAUCUGGCCAGAAGGAGGCUUAAAGUUAGAAAUUCCUAUU	29.7	76	39.0789	36.8421	1.06071
bta-m1426	UCACUCUCAUUCUGACCUUGAGAAUUCCAUGGACUGUAUAGUCCAUGGGGUCGCAAAGAGUCAGACAUGACUGAGUGAC	38.5	79	48.7342	46.8354	1.04054
bta-m1427	GCGGUGGGAAGGGAGGGACCGGCGACGGGGAACGGAACGCGAAUCGCCCCCCCUCCCCUUCCUCCCUCCCUCCCUCCUC	40.8	79	51.6456	73.4177	0.703448
bta-m1428	UUGAGUUGAACAGAUGUUUUCUGAGUGCGUACCGUGUGUCUUUCUGGCGUCUGUGCAGUUAAUUGAUGCUUUAUUUUCAAGCUCUCAGCUCGGU	22.8	94	24.2553	43.617	0.556098
bta-m1429	AUGGUCCCCGCCCGGACGCGGGCGCGGGGGGCCGGGGGCGCGUUCACGCAGCCCGGGCUCCACCGGCGCUCCGGGAGAAGGGCCCG	54.4	86	63.2558	83.7209	0.755556
bta-m1430	CCGCGGGGCCAGCGCGAGCGGGCCAGUGGAGGGCAGCAGCGGCAAGCCACCGAGGCCCCCGCCGGGGCCGCGACCGGCCGCCGCG	48.1	85	56.5882	85.8824	0.658904
bta-m1431	GCCCGCGGAGACCCGCCUCCCGCCCGCCGGCCUCGUGAGGGACGCGCCGAGCCGGCGGCCGAGGAGCGGCGGCGGCGGGCCG	51.3	82	62.561	87.8049	0.7125
bta-m1432	UGGUUAAAGAUGGUUGGAUUUUGGUAGCAAGUCUUGCUUCCUGGUGUAGCCAGAUCUGAAGUAACCU	19	67	28.3582	43.2836	0.655172
bta-m1433	AGAGAGAGCCACGUCUCGGGCACAGCUCUGCUUGCUCACCAGAGGCAGUUCUGUUGCCUCAGACCUUUACUGCUCUCUGA	33.8	80	42.25	56.25	0.751111
bta-m1434	AGAGCUCGUGGCAAUGCUGACGGACGCCCAGCUCUGCGGAGAUCUCGGGUCGGCAGCUCGUGCCGGGGCAUA	30.1	72	41.8056	66.6667	0.627083
bta-m1435	UGGUGUUGAGGCUGAGCUGGGACCGGGCCCGCGGGUUGGUUGGGACCGAGUCCUGGCGGGCAGGUCGCUGGUGGGGAGCACC	38.4	82	46.8293	71.9512	0.650847
bta-m1436	UGACACUCCUAUGAACUUUUAGCUUUUCUUAAUCUGAAUCCUUAGCUUUUCUGCAUUUGAGAGAAAGAAAAGCUGAAUCACAGUGAGUUAAG	25.6	92	27.8261	34.7826	0.8
bta-m1437	CCUCACCAGCAAGGACUGCCCUGUAGCUCAGACAGUAAAGAAUCUGCCUGCAAUUUGGGAGACCUGGGUUUGAUCCCUGGGUCAGGA	23.9	87	27.4713	54.023	0.508511
bta-m1438	UUGGCUUUCUUUAUGAUUCAAAUGAAAACUGACCUUUUCCAGUCCUGUGGCUACUGCUGAGUUUUCCAAAUUUGCUGGCAUAUUGAGAUGCAGC	18.8	94	20	40.4255	0.494737
bta-m1439	CCUGUGUGGAAGUAUGCUGAUGUGUGUUCAUCGAAGUAGGGUGGAUGACUGUUAGGAUGUUGCUUCCCACCAU	22.9	73	31.3699	47.9452	0.654286
bta-m1440	GGCUUCAUAAUGAAUAGAGGAGAACGUUGAAGAAAGUGUGAUUUACUUCAUCUUUUCCAGUGUUACAUUGCCA	19.4	73	26.5753	36.9863	0.718519
bta-m1441	GGCGCAGCGAGCGCGUCAGGCGAUUGAGCUGCUCCAUCGCUCUCUCCAUCCUCGGCGCGCCCUCCGCGCUC	31.4	71	44.2254	71.831	0.615686
bta-m1442	UUCAUUAUUGCUCAAGUUGGAGUAGUUAAUGUCAUGGUUACAGUCUGGUCGUCAUGUAGUUAGCUUUGUCCCUCUGGUGGCAGUUAUAGU	22.5	90	25	41.1111	0.608108
bta-m1443	ACUUUAAGUAACAUUGUGCUCUGUGGUCAUAGAGAACAGAACCAAACUCAAGUUGUUCCUAGGGGUGUUGGAGCCAUUGUUGUGAUUUAAUUA	19.1	93	20.5376	38.7097	0.530556
bta-m1444	UUAUUGUACAGGUUUAUUGUAAACCUUUACAUUUACAGGUAAAUGUACAGGUUUAUUGUAGAAUUCAAACAAAUA	18.9	75	25.2	25.3333	0.994737
bta-m1445	CCUUGGACUGCAAGGAGAUCCAACCAGUCCAUUCUGAAGGAGAUCAGCCCUGGGAUUUCUUUGGAAGGACUGUUGCUAAAGCUGAAA	28.4	87	32.6437	48.2759	0.67619
bta-m1446	GAACUGUACACACAGAGGCUCAAUGUUUCUUCUGUUCUAUCUCUGUAAUUAUACUAAGUGGUCAAGAUUGAGAGAUAGCUGAGAGCAGUGG	21.6	91	23.7363	40.6593	0.583784
bta-m1447	GGGGUCGCAAAGAGUCAGACAUGACUGAAUGACUUACACUUCACUAGCUGAAAAAAUUGUUGUUCAGUUGUCCAGUCGUGUCCGAUUCUUUGCAACCCC	45.1	99	45.5556	45.4545	1.00222
bta-m1448	GGACAGAGGAACGUGGCAGGCCACAGUCCAUUGGCUGCAAAGAGUCAGACAUGACUGAGGCACUACCACACUUUCAUACACA	25.8	82	31.4634	52.439	0.6
bta-m1449	UCACCCAGCCUCGGGCUGGAGGCGCUGCAGCGGACCCUUCGCUGUGGUCCGGCCAGCCCCGCAUCCAGC	33.7	69	48.8406	73.913	0.660784
bta-m1450	UCAACACAUCUCUCAGCUUCAGGUAACUUUCACUUAUUUGCCUUUUGAAAUUUAAGUGAAAUGUUCCUGUAGUGAUUGAUUUGCAAU	23	87	26.4368	33.3333	0.793103
bta-m1451	GCAGACAGCGACAGAGAUUGAGAUUUUGCAACUUAUGUUAAGCAGUAAGCUUAUGUUAUUUUAAAGGUUGGCAACUCUGGAAUCUGUAGGACA	18.6	93	20	38.7097	0.516667
bta-m1452	GGGCGGGUCCUUGUGUGAUGCUGGACUUGAUUCCACCAAGCAAACCAAAUCCAGUGGAAUUAAGUAUAGCAACACAAGGUUCCAGAU	36	87	41.3793	47.1264	0.878049
bta-m1453	CCCAUAUAAGUUGGAAUCCUACAAUAUCUGCCUCUGGCUUAUUUCACUUAAAGGCAAAUAUUGUAUGAUUCCACUUACAUGGGG	35.2	84	41.9048	38.0952	1.1
bta-m1454	CGAGACGGCCGCCGGGCCGCCGCCGCCGCCUCCGCCGCCCCCGGGCACGGCGACUGGCGGCGGCGGCUGCUGCUGCUGCUGC	54	82	65.8537	86.5854	0.760563
bta-m1455	UGUGCUCCAUUCCCAUGGUUGCUGUUGUUGUUCAGUCGUCCAGUCAUGUCCAACUCUGCAACCAUGUGGACUGCAGCAC	32.3	79	40.8861	51.8987	0.787805
bta-m1456	GGGACGAGGCGGGGGCGGGCGGCGCGCGGGAAGGGGCGAGGACCGCGGGACGGCAGGCGCCCAGCGCGGGCGGACCG	36.7	77	47.6623	87.013	0.547761
bta-m1457	GGGGGAGCGGCCCCGGGGCCGCGCGGGGGCGCCGGGGCGGCGGGAACGCCCACGGCGGGCGCGCCGGGGCCCCAAGGGGCGGCAGCCAG	64.8	89	72.809	91.0112	0.8
bta-m1458	UAAUUCAGGCAAGAUGGGUCCUGGGACAAGAGUCCUGGGUUUCUGAAUAAAGUCACCAUUCCUUGUCCCAUGAACUCAUCUUUCAAUUUAUUGGCCUG	35.7	98	36.4286	43.8776	0.830233
bta-m1459	UAAUUCAGGCAAGAUGGGUCCUGGGACAAGAGUCCUGGGUUUCUGAAUAAAGUCACCAUUCCUUGUCCCAUGAACUCAUCUUUCAAUUUAUUGGCCUG	35.7	98	36.4286	43.8776	0.830233
bta-m1460	AUUAUUGCCAGCUGAGCUGCAUGAUUCAUCACAGCAGAGCUCCACGAUUAUUGCCUGCUGAUUUCGUGCUUCGUGCCUGCUCAGCUCUUUGAUUA	35.1	95	36.9474	47.3684	0.78
bta-m1461	AAUGGUCACGUGAUUCAUCAUGCACAGAUCAUGUAAAUGAUCAUGCACUGUUCACGUGACUGAU	26.2	64	40.9375	40.625	1.00769
bta-m1462	GCUGAGCUGCGUGAUUCCUGCAUGCUCAGCUGCUUGAUUAUUGCCAGCUGAGCUGCAUGAUUCAUGCAUGCUCAUC	42.3	76	55.6579	51.3158	1.08462
bta-m1463	AUCAAGGGUGCAAUUCCCGUUUGGACCUCCAAUUCUAACGUGGGACUUCUCCUGAGAGCUGUGUAGCGGGAAAGGGCUUCAUCUUGCG	19.9	88	22.6136	52.2727	0.432609
bta-m1464	GGGACGAGGCGGGGGCGGGCGGCGCGCGGGAAGGGGCGAGGACCGCGGGACGGCAGGCGCCCAGCGCGGGCGGACCG	36.7	77	47.6623	87.013	0.547761
bta-m1465	GGGGGAGCGGCCCCGGGGCCGCGCGGGGGCGCCGGGGCGGCGGGAACGCCCACGGCGGGCGCGCCGGGGCCCCAAGGGGCGGCAGCCAG	64.8	89	72.809	91.0112	0.8
bta-m1466	GGGGUUGGCCAUCGGUGCAUGGGUGGUUCAGUGGUAGAAUUCUCGCCUGCCACGCGGGAGGCCCGGGUUCGAUUCCCGGCCCA	36.2	83	43.6145	66.2651	0.658182
bta-m1467	GGGGUUGGCCAUCGGUGCAUGGGUGGUUCAGUGGUAGAAUUCUCGCCUGCCACGCGGGAGGCCCGGGUUCGAUUCCCGGCCCA	36.2	83	43.6145	66.2651	0.658182
bta-m1468	GGGGUUGGCCAUCGGUGCAUGGGUGGUUCAGUGGUAGAAUUCUCGCCUGCCACGCGGGAGGCCCGGGUUCGAUUCCCGGCCCA	36.2	83	43.6145	66.2651	0.658182
bta-m1469	GGGGGAGCGGCCCCGGGGCCGCGCGGGGGCGCCGGGGCGGCGGGAACGCCCACGGCGGGCGCGCCGGGGCCCCAAGGGGCGGCAGCCAG	64.8	89	72.809	91.0112	0.8
bta-m1470	GGGACGAGGCGGGGGCGGGCGGCGCGCGGGAAGGGGCGAGGACCGCGGGACGGCAGGCGCCCAGCGCGGGCGGACCG	36.7	77	47.6623	87.013	0.547761
bta-m1471	GCGUGAAUCUGUGCCUACGUACACACGUGUGUAUAUAUACGUAGACGUGCACGCAUGUACGUAUGUACAGGUGCCCGUG	32.4	79	41.0127	50.6329	0.81
bta-m1472	AAUGGUCACGUGAUUCAUCAUGCACAGAUCAUGUAAAUGAUCAUGCACUGUUCACGUGACUGAU	26.2	64	40.9375	40.625	1.00769
bta-m1473	GGGACGAGGCGGGGGCGGGCGGCGCGCGGGAAGGGCGAGGACCGCGGGACGGCAGGCCCCAGCGUCGGCGACCG	40.1	74	54.1892	85.1351	0.636508
bta-m1474	GGGGGAGCGGCCCCGGGGCCGCGCGGGGGCGCCGGGGCGGCGGGAACGCCCACGGCGGGCGCGCCGGGGCCCCAAGGGGCGGCAGCCAG	64.8	89	72.809	91.0112	0.8
bta-m1475	CUCCAUUUCUUGCUCCUGCUUGAACAUAGUCUCUUGUGUUGAGGUGGAGACUAGGUCAAGUAGGGCCAAAAAACGAAU	26.3	78	33.7179	44.8718	0.751429
bta-m1476	GCCUGCUGAUUGCGUGGUUCGUGUCUGCUCAGCUCUAUGAGUAUUGCCUCCUGAGGGUCCCUGUUCGGGCGCCACCUGCCGGGG	24.5	84	29.1667	63.0952	0.462264
bta-m1477	CACUGAACACAUGCUGAUCAGACAAUGAUCACGUGACUGCACAGGCACUGAUCCGUGGCUGAUCAAGCACUGAUCACGUA	25.5	80	31.875	50	0.6375
bta-m1478	GCUGAUCCAGGACACCGCGCGGGGCACUUUACUCUCCUGGCUGCGAGCCGUGCCCCAGGCGGCCCCGCGGGCGGAGGAAACGU	32.4	83	39.0361	72.2892	0.54
bta-m1479	GGGGAGGGAGGGAGGGAGGGAGGCAGGCCGGCCGGCCGGCAGGCAGGCAGGCCGGCCGGCCGGCCUCCCGCCCGCCCGCCCGCCCG	79.4	86	92.3256	88.3721	1.04474
bta-m1480	GGGGAGGGAGGGAGGGAGGGAGGCAGGCCGGCCGGCCGGCAGGCAGGCAGGCCGGCCGGCCGGCCUCCCGCCCGCCCGCCCGCCCG	79.4	86	92.3256	88.3721	1.04474
bta-m1481	GGGGAGGGAGGGAGGGAGGGAGGCAGGCCGGCCGGCCGGCAGGCAGGCAGGCCGGCCGGCCGGCCUCCCGCCCGCCCGCCCGCCCG	79.4	86	92.3256	88.3721	1.04474
bta-m1482	CGAGCAAGCACCCGCCGGCGGCGGCGGGCGGGCGGUGGAGCCGCCUCUCCCCGAGCCAGGGCAGGCAGGCAGGCAGU	37.3	77	48.4416	80.5195	0.601613
bta-m1483	UAUGUGUUUCGCACUUAUUAGUAUCAGCUCUCUUCUUUCGACUUAUUGCGUCCAGAGGCUGAUAUUGAAGCAGAUUGAGAAAUGGAUU	21.7	88	24.6591	38.6364	0.638235
bta-m1484	CACUGGACGUGUGUGUCAGAGGAAACUCUGGAGAAGGCAGCAUCACUCAGAACCUCUAGGGUUUUCCAAACAUAAUGUCCAACA	29.5	84	35.119	47.619	0.7375
bta-m1485	AAUGGUCACGUGAUUCAUCAUGCACAGAUCAUGUAAAUGAUCAUGCACUGUUCACGUGACUGAU	26.2	64	40.9375	40.625	1.00769
bta-m1486	AAUGGUCACGUGAUUCAUCAUGCACAGAUCAUGUAAAUGAUCAUGCACUGUUCACGUGACUGAU	26.2	64	40.9375	40.625	1.00769
bta-m1487	AAUGGUCACGUGAUUCAUCAUGCACAGAUCAUGUAAAUGAUCAUGCACUGUUCACGUGACUGAU	26.2	64	40.9375	40.625	1.00769
bta-m1488	AAUGGUCACGUGAUUCAUCAUGCACAGAUCAUGUAAAUGAUCAUGCACUGUUCACGUGACUGAU	26.2	64	40.9375	40.625	1.00769
bta-m1489	CGCGUGAAUCUGUGCCUACGUACACACGUGUGUAUAUAUACGUAGACGUGCACGCAUGUACGUAUGUACAGGUGCCCGUGU	34.2	81	42.2222	50.6173	0.834146
bta-m1490	GCGUGAAUCUGUGCCUACGUACACACGUGUGUAUAUAUACGUAGACGUGCACGCAUGUACGUAUGUACAGGUGCCCGUG	32.4	79	41.0127	50.6329	0.81
bta-m1491	AAGUGACUUAGCAGCAGCAGCAGCAGCAGCAUGGACUUCCCUGGUAGUCCAGUAGUCAAGACUGUGCUUCUACUGCAGCGGGCACAG	31.3	87	35.977	55.1724	0.652083
bta-m1492	CUCCAUUUCUUGCUCCUGCUUGAACAUAGUCUCUUGUGUUGAGGUGGAGACUAGGUCAAGUAGGGCCAGAAAAGGAA	35.5	77	46.1039	46.7532	0.986111
bta-m1493	GGGGAGGGAGGGAGGGAGGGAGGCAGGCCGGCCGGCCGGCAGGCAGGCAGGCCGGCCGGCCGGCCUCCCGCCCGCCCGCCCGCCCG	79.4	86	92.3256	88.3721	1.04474
bta-m1494	UGCUGCAGUGGUGGCUGGGCACUUCUCGCUCAUGGUGCAAAGGACUGCCAAGAGAGUAGGCAGGUGGGCCCUCUGGAGUU	26.7	80	33.375	60	0.55625
bta-m1495	CAAAUUUUCUAUAUGUUAUGUUUCUAUGGUGAGGUCCAUAUGCUUAAAAACUAUAAGCAAUCAUAGAAGCUAAUCUAUACUCAGAUAU	18	88	20.4545	28.4091	0.72
bta-m1496	UGGCGCGUUCCCCGCUCUCCGCCCUCGGCCCCCGCCCCCGCUCCCGGCACCAGGAGCCUCAGAGCCCCGCGAGGCCCUGGCGGAGGACGACCCC	37.1	94	39.4681	80.8511	0.488158
bta-m1497	AACUGUACUAUAAAGAGAUCUCCAACAAAACAAAGCCCUUACCCUUAUGUAUGGGAUUUCUUUGUGAAUCAGUG	19.4	74	26.2162	36.4865	0.718519
bta-m1498	CCAGUCUUGCCCGGGCAGCAGAAACAAUACUCCAGAUCACCAAUUGCCCACUGCAGUACUGUUCCCGCUGCUAGGGCACGGCUGA	36.9	85	43.4118	57.6471	0.753061
bta-m1499	UCAUUAUGGAUCAAAGUUCUCUGCGUUCCUCCCUGAAUGUAUUAUGCAGGAAACAGCAGUUAGAACACUGAAUCAGAAAUGG	19.5	82	23.7805	40.2439	0.590909
bta-m1500	GAGCUCAGAGCCCCGCGAGGCCCUGGCGGAGGACGGACCCCGCGGCCACGGCCCGGGGAGGAAGGGCGUCU	34.6	71	48.7324	78.8732	0.617857
bta-m1501	CAGAGGCAGUGUGGAUUGGCAAGAAUGUUUGACUGAAAGUCUCUGGCUCCACUUUGUCAAAUUGGGCAAGCCAUAUUCCAAUCUGUAGUCCUGU	23.8	94	25.3191	45.7447	0.553488
bta-m1502	UGCGACAGUCGGCGGUCGAGCCCGGCGCCACCGCAGUCUCGCUUUCCGGCGGGUCCGCGGAGCUCGCGGCUACCGCCGCCAUCAGUCCUG	43.4	90	48.2222	74.4444	0.647761
bta-m1503	UAUUGGGUUGGCCAAAAAGUUCGUUCGGGUUUCCGUAAGAUGUUAUGGAAAAACCUAAACGAACUUUUUGACCAACCCAAU	46.2	81	57.037	39.5062	1.44375
bta-m1504	AUUGUGAGCCUGCUGGUCUUUGGACUGGAACUACACCAUCUGCUGUUCUGGUUCUCAGGCCUUAGGACUCCUCCU	28	75	37.3333	52	0.717949
bta-m1505	ACCCCUAAAAAUAGUCUUCCCUAGUGGCUCAGACGGUAAAGAGUCUGCCUACAAUGCGGAAGACCAGGUUUUGAUCCC	20.8	78	26.6667	48.7179	0.547368
bta-m1506	AGCCGGGCUUGUGUGCACACGCUACACGCUGGGCGUUCCCAGUCCUGGAAGAGGCCAGAGUUUCCUCCGUCCUGGGAACAGAGCCCCAAAGCCCGGUC	48.9	98	49.898	64.2857	0.77619
bta-m1507	GGACGGGGCGCGGGGCGAGGGGGAGGGGGAGCGGGGAGACCGAGAUCCAGCCGAUCGGAUCCCAGCCUCACUCAGCAACACCGGAU	31.7	86	36.8605	72.093	0.51129
bta-m1508	UACUUGGGGGCCUGGCUGGGCCUGGGCGCCUCAGUAGGGGAUCCCAGCCCUCACCCGGGCCUGCCUGCCUCCUCUCU	40.5	77	52.5974	71.4286	0.736364
bta-m1509	UUUACUUUUGAAGUAAACUCUGUUCAAGUAACUCUGUUCGAGUGACAAAGCACACUCCAGUAUGUUACUCGAACAGAAUUUACUUCAAAAGUAAAC	43.7	96	45.5208	34.375	1.32424
bta-m1510	GCUGGUUGGUCUGGGGUCUGCAAGCUUCUGGGCAGCUUACAGUUAAUGUCUUAGUUCAGUUGGUAGAGCAGAGAACUGGA	20.3	80	25.375	50	0.5075
bta-m1511	ACCACCAAUGAGAGAGCAAGGCUCCCGGCCUCCUAGGCGGCUGCUCUUCCGGCUCCGGUCCUGGAGGGCCUGUGUUGGUGGC	35.8	82	43.6585	67.0732	0.650909
bta-m1512	ACUAGACCUAUGGAGGUGCAGGAGGAGAUAUGGGAAGAACCAUAUCCCUUCUUCCUAUCUGUGAACAAGCAACAUGAGCCAGGGAAGACUGGUA	30.1	94	32.0213	47.8723	0.668889
bta-m1513	GGGUAUGUCCUGACUGGGGACUGGCCCCAGAGCCUUACCUUAUCCUGUGGCCAUUCCUGGUGAGUUGGUCCAUCCCU	28.2	77	36.6234	58.4416	0.626667
bta-m1514	ACCUUACCUGUCUCCUGUGAAAUCUGUAUGUAGGUCAAGAAGCAACAAUUAGAACUGGACAUGGAACAACAGACUGGAUAGGAAAAGGA	20.3	89	22.809	41.573	0.548649
bta-m1515	UUAUUUCCAUUACUCUGGGAGGUGGGUCAUAGAGGAUCCUUCUGUGAUUUAUGUCAGGAGAUUAUUUUGCCU	22.4	72	31.1111	40.2778	0.772414
bta-m1516	CAAGGAAAGCAGGGACUUGCCUGGUGGUACAGUGGCUAAGACUCUGUGCUGCCAGUGCAGGGGGCCCAGGUUUGAUCCCCA	36.1	81	44.5679	59.2593	0.752083
bta-m1517	CCAGCUGAUGUGGUGGUGAGCAGAAGCUAAUGAACUAAACUCAAUGCUCACCAACAUGACUGCAUUUGUUUGAUUUACUCUUCUGUUCAGUUG	25.2	93	27.0968	41.9355	0.646154
bta-m1518	UUAAACAGAAAGUCUUAUCUAGAGUAGAUAAGACUACUUAUCUACUUAUCUACUUAUCUACUCUAGAUAAGACUUUCUGAUUCCAA	41.3	86	48.0233	29.0698	1.652
bta-m1519	GUUUUUCUUGCCUAAGUUAUGUCUGCACUGCCACAAAAUUUUUUGAAGUGAUGGUCUACAUAACUUGAAGCAGGAAGAAA	23.6	80	29.5	36.25	0.813793
bta-m1520	GGCUGGGUGUGGAGGGUGGUCGGCCUGGGCGUCCUUUAUUUUAUUUUAUUUUUCCAAGGUUUUUCCCAAUUAUCUCCUGGGCCA	18.5	84	22.0238	48.8095	0.45122
bta-m1521	UGCGGUACAGUGGGUCCUGGGUGGUUAUCCAUUUUAUAUAUAAAGUGAAAGUUGACCAGCUGUGUCUGACUCUUUGCCACC	21.9	81	27.037	45.679	0.591892
bta-m1522	AGACAUUGUGGGCAAUACUGUUGUAACUACUCAGCUGUGCUAUUUGAGGGUAAAAGCAGUCACAGGUAGUAAGUUAAUGGAUAUGGCUAUGUU	19.4	93	20.8602	39.7849	0.524324
bta-m1523	AGAGCCCCUCGCCGGCUGUCGCAACUUUGCUCUUCUCCACGCUGCCGGGGAAGCGGGCGAAGCGCGAGGAGGAGGGAGGUGGCGGGGGGUGCUG	54.5	94	57.9787	71.2766	0.813433
bta-m1524	CAAAUUUUCUAUAUGUUAUGUUUCUAUGGUGAGGUCCAUAUGCUUAAAAACUAUAAGCAAUCAUAGAAGCUAAUCUAUACUCAGAUAU	18	88	20.4545	28.4091	0.72
bta-m1525	AGUGUAGUGCCUUACUCCAGAGGGUGUCAUUCAGGUAAACUAAAGCAUGUCUGUCACCUUCUUGAGUGGAGUAAUGCACA	31.7	80	39.625	45	0.880556
bta-m1526	AGGAGGGGCAGUGGAUUGUGUCAGGACCUCUGGAAAUGUCUUUCCUCAGACGCAACUCUGACGCACGUGCUCCCCUUCCC	30	80	37.5	57.5	0.652174
bta-m1527	UGUGUUUUGGUAAGACUUCCAGGGGAUCUGUGUACACCAUGAAAGUUGUGCAGAAUCCCUGGAGGGCUUCUGAAAACGAG	31.2	80	39	47.5	0.821053
bta-m1528	GCAGUGCAGCCCCCCGGGGCCGCGCGGCGCCCAGCCAAGACCGGGAGCGAAGUUUGCCUGAGCCGUAGUCCCCGGUGGGCAGCGGUCGCC	42	90	46.6667	76.6667	0.608696
bta-m1529	CUUUCACUUCACUUCACCUUUGGACUCCAGACUUUUGAGUCAGCGCUGGGACCAGUUAAGACUUUGGGAGCUGUCAGGAUGAAAU	19	85	22.3529	47.0588	0.475
bta-m1530	GGAAGCCCCUCGGGGCGGUCUCGCUGCCCCGCGUGGAUUCGGCAGCGCCUCUUCCUGGAAGGGAAAGUGGGUCUGCCGAUUUCACGUCCCUGGGACUCC	53.5	99	54.0404	67.6768	0.798507
bta-m1531	GUGAGACAGAUGUGUGACUGCCUGGUCCAGGGAAGACACAGGGCCAGCCCAGCCACACUCUGAUGUCCUGAUGCUUUCACA	30.5	81	37.6543	56.7901	0.663043
bta-m1532	GUGAGACAGAUGUGUGACUGCCUGGUCCAGGGAAGACACAGGGCCAGCCCAGCCACACUCUGAUGUCCUGAUGCUUUCACA	30.5	81	37.6543	56.7901	0.663043
bta-m1533	UACUCCAGGUGCCUCAUGGAAGUGGACUCAUACAGUAUUUGGGGUGUGUGUGUGUGUGUCUUCUUUCAUUUGGCAUAUAUCAGA	28.2	84	33.5714	44.0476	0.762162
bta-m1534	AUCGCCAGGGAGGUUGUUGGAUAUAUGGGUUCUAAGGCCUAAGACCUACUGGAUGGGUAUUCCAUUUUAACAAGAUUCUCUAGGUGAUU	27.7	89	31.1236	42.6966	0.728947
bta-m1535	UGAAAAUGGAAAUCUCAGGGUAACUGUUGUCUUCCAGGUGCAGAGUAAUCAAUUCAAGUUGGAGCAUAUCAGAAGAUUCUAGGAAAAUUUUCU	18.2	93	19.5699	36.5591	0.535294
bta-m1536	CUAUUGAGCCUGUGCUCUAGAGCCUGAAAGGCACAGCCACUGAGAGCCUCAUGGCCUAGUGCCAGUGCCACACA	26.3	74	35.5405	56.7568	0.62619
bta-m1537	AGAUAGAUGCAGAAGAAAAUGAUUCAGGGAGGUUAUUAGGACUGAUUUCUUGUGAAAUUAAUUUUCUUCUGUUGACUUGUCUG	24.8	83	29.8795	33.7349	0.885714
bta-m1538	CUUCACGGCAUGACUCAUAGUUUCAUUGUGUUAGACAAGGCUGUGGUCCAUGUGAUCACAUUGGUUAGUUUUCUGUGAUU	19.2	80	24	41.25	0.581818
bta-m1539	GCCCGGAUCCCGCCUUGUUCGCCCAGCCAUGAGAAACCUGGGAGGCUCUGUGAGCUGCGGUUGAACGGCGCUGGAA	28.4	76	37.3684	64.4737	0.579592
bta-m1540	CUGUUGAACAGUGAAGGCUACAUAACCGAGUAUAUUCGUUGAGCAUGAACUCUGUGUGCUGUUCUGCGCAGCA	18.5	73	25.3425	46.5753	0.544118
bta-m1541	AGGGGAAGGAGUCAGCGUAAGCUUCCCCUCUGCUGGGCUUGUGGGGUUGGCUGUGGGAUUUGGAUGCUCCC	20.8	71	29.2958	60.5634	0.483721
bta-m1542	GGACGGGGCGCGGGGCGAGGGGGAGGGGGAGCGGGGAGACCGAGAUCCAGCCGAUCGGAUCCCAGCCUCACUCAGCAACACCGGAU	31.7	86	36.8605	72.093	0.51129
bta-m1543	AGGGGUUUAGGUGGCUUCCCCUGUGGCUCAGCUGUAAAAGAAUCUACCUGCAAUGCAGGAGACGCAAGUUCAAUCCCUG	23.1	79	29.2405	51.8987	0.563415
bta-m1544	AUGGACUGUAAUUUUGUAUAGAGAAGGGAAAAAAGCAUCUGGCACUUGUGGUUUGUUUCCUCCUGCUGCUUCAGUUCAGUUCA	19.4	83	23.3735	40.9639	0.570588
bta-m1545	UGUACUCAUUCUUCAAAUAGUCUAUAUCUCAUUAGGCAAACUGUAAUAGAAUAGAAGAGAAGACUUGUUUGAAGAAAUCUGAGCAGC	20.5	87	23.5632	33.3333	0.706897
bta-m1546	AGGUUAGGCUGGGUUUCCCUGGUGGCUCAGAUGGUAAAUAAUCUGCCUGCGGUGCUAGAGACCUGAGAUCGAUCC	18.8	75	25.0667	53.3333	0.47
bta-m1547	UGCAGGCUGGAGUCGAGAUCCAGGUGUCCUUGGGGCUGGCUUCCCCCCAGGCUCUUCCCCUUGGCGUGUGGAUCCUGUGUCCUCCCUGU	39.9	89	44.8315	64.0449	0.7
bta-m1548	GGAAUCAGAAAGUCUUAUCUAGAGUAGAUAAGUAGAUAAGUAGAUAAGUAGUCUUAUCUACUCUAGAUAAGACUUUCUGUUUAACA	41.9	86	48.7209	30.2326	1.61154
bta-m1549	AGCCUGCAUUUACCACGAGGCUGGUGUGAACCUGCUCUGGGGUCACGGGUUCCAACCAGGUAGGUGGUUUCUGAGGGCUC	34.8	80	43.5	58.75	0.740426
bta-m1550	UCCCAAAGAGUUGGACACGAAUGAGAGACUACAGUUCAGUUCGGUUCAGUCACUCAUUCGUGUCUGACUCUUUGUGAC	39.2	78	50.2564	46.1538	1.08889
bta-m1551	ACAGGGGUUACGUUUCAGAGGUCGGGAUCCCCUAGGGCUGCUUUUCAUCUCUCCCAGGGGUCCCCUCUGUGACACUCACCUCUUGUU	34.4	87	39.5402	56.3218	0.702041
