# Supplementary material for: Role of MicroRNAs in Protective Effects of Forsythoside A Against Lipopolysaccharide-Induced Inflammation in Bovine Endometrial Stromal Cells
Source: Front Vet Sci. 2021 Feb 24;8:642913. doi: 10.3389/fvets.2021.642913 (PMC7943879; doi:10.3389/fvets.2021.642913)
Supplement: Supplementary Table 3 — List of significantly differentially expressed miRNAs. [file Table_3.XLSX]

## Sheet: Sheet1
Supplementary Table 3. List of significantly differentially expressed miRNAs.
ID	FoldChange	log2FoldChange	Pvalue	Padj
bta-miR-205	1503.86	10.5545	7.01567e-203	5.374e-200
bta-miR-490	Inf	Inf	1.43897e-144	5.51124e-142
bta-miR-34c	12.4035	3.63268	9.62254e-107	2.45695e-104
bta-miR-677	18.1744	4.18383	5.83413e-98	1.11724e-95
bta-miR-708	15.2997	3.93543	1.98524e-90	2.53448e-88
bta-miR-31	7.6951	2.94394	3.4097e-64	3.73118e-62
bta-miR-365-3p	5.50282	2.46017	4.52157e-56	3.84836e-54
bta-miR-2387	4.07677	2.02743	2.0499e-35	9.23662e-34
bta-miR-34b	30.6008	4.9355	8.67027e-30	3.49549e-28
bta-miR-6120-3p	3.2888	1.71756	6.46448e-29	2.358e-27
bta-miR-29b	3.21498	1.68481	8.1447e-27	2.71254e-25
bta-miR-34a	3.0087	1.58914	6.26815e-25	2.00058e-23
bta-miR-181a	2.97776	1.57423	9.76053e-24	2.6702e-22
bta-miR-1248	13.3338	3.73701	1.01307e-22	2.6759e-21
bta-miR-146a	4.22994	2.08064	2.05004e-19	5.06557e-18
bta-miR-378c	2.66867	1.41612	2.26292e-19	5.41686e-18
bta-miR-129	3.24247	1.69709	1.19975e-17	2.62573e-16
bta-miR-129-5p	3.24247	1.69709	1.19975e-17	2.62573e-16
bta-miR-30b-5p	2.58164	1.36829	7.03365e-16	1.34694e-14
bta-miR-146b	2.43327	1.2829	3.39249e-15	6.33816e-14
bta-miR-6529a	3.06661	1.61665	4.28743e-15	7.81945e-14
bta-miR-181d	2.50993	1.32765	2.11217e-14	3.51722e-13
bta-miR-378b	3.09951	1.63204	5.15065e-14	8.21958e-13
bta-miR-11980	29.6321	4.88909	8.88123e-14	1.28359e-12
bta-miR-1434-5p	115.99	6.85785	1.01732e-12	1.39155e-11
bta-miR-27a-3p	2.36571	1.24227	2.48888e-12	3.28703e-11
bta-miR-2484	6.42773	2.68431	2.64705e-12	3.3794e-11
bta-miR-2411-5p	3.07105	1.61873	4.49023e-12	5.54761e-11
bta-miR-421	2.19829	1.13638	4.97414e-11	5.95343e-10
bta-miR-11977	10.2956	3.36395	1.94831e-10	2.22747e-09
bta-miR-129-3p	5.81384	2.53949	4.12845e-10	4.33205e-09
bta-miR-769	2.01241	1.00893	4.59701e-10	4.75853e-09
bta-miR-1388-5p	2.26311	1.17831	2.36356e-09	2.35128e-08
bta-miR-378d	3.07358	1.61992	4.26316e-09	4.08197e-08
bta-miR-11987	4.61353	2.20587	1.57366e-08	1.40166e-07
bta-miR-2366	4.26681	2.09316	5.60724e-08	4.66864e-07
bta-miR-2399-5p	3.21071	1.68289	1.07436e-07	8.66272e-07
bta-miR-1291	5.21148	2.38169	1.336e-07	1.06601e-06
bta-miR-2474	5.27682	2.39967	1.72297e-07	1.36061e-06
bta-miR-2404	6.02133	2.59008	3.07389e-07	2.37838e-06
bta-miR-193a-3p	2.92978	1.55079	5.70029e-07	4.32319e-06
bta-miR-664b	3.74466	1.90483	2.68786e-06	1.87122e-05
bta-miR-582	6.55429	2.71244	2.71156e-06	1.87122e-05
bta-miR-181c	4.63513	2.21261	2.98022e-06	2.03826e-05
bta-miR-2904	30.9803	4.95328	6.12829e-06	3.94476e-05
bta-miR-301b	2.53436	1.34162	6.43368e-06	4.10683e-05
bta-miR-2285ba	2.51601	1.33114	1.00445e-05	6.30666e-05
bta-miR-12001	6.10968	2.6111	1.94691e-05	0.000117428
bta-miR-302a	4.0278	2.00999	4.0285e-05	0.000237372
bta-miR-1197	2.56964	1.36157	0.000146544	0.000801804
bta-miR-153	5.6471	2.49751	0.000230111	0.00120729
bta-miR-302b	4.15044	2.05326	0.000350576	0.00179027
bta-miR-141	2.3701	1.24495	0.000454854	0.00227724
bta-miR-2450a	3.59861	1.84744	0.000517036	0.00250664
bta-miR-499	2.48196	1.31148	0.000580022	0.00279432
bta-miR-2332	6.3288	2.66193	0.000652088	0.0030446
bta-miR-335	4.96905	2.31297	0.000655822	0.0030446
bta-miR-29c	2.60233	1.3798	0.000900657	0.00405825
bta-miR-11992	4.07318	2.02615	0.00177108	0.00762161
bta-miR-12062	30.2549	4.9191	0.00328732	0.0136113
bta-miR-326	2.25038	1.17017	0.00588129	0.022985
bta-miR-29e	10.8033	3.43339	0.00632361	0.0242194
bta-miR-2285l	2.97867	1.57467	0.00706883	0.0269033
bta-miR-12000	3.18527	1.67142	0.0133221	0.0474494
bta-miR-2463	2.78706	1.47875	0.0177334	0.0609138
bta-miR-302d	4.19891	2.07001	0.0199668	0.067675
bta-miR-324	2.11962	1.08381	0.0215776	0.0724931
bta-miR-2448-5p	Inf	Inf	0.0333671	0.106055
bta-miR-2285r	2.34703	1.23083	0.0337292	0.106763
bta-miR-6533	11.5352	3.52797	0.0367695	0.11403
bta-miR-449b	3.76438	1.91241	0.0398434	0.121111
bta-miR-545-3p	3.78065	1.91863	0.0418675	0.125275
bta-miR-1468	0.0790838	-3.66047	1.19372e-91	1.82877e-89
bta-let-7b	0.175803	-2.50797	1.79433e-61	1.71807e-59
bta-miR-6523a	0.0696583	-3.84356	4.766e-47	3.65076e-45
bta-miR-2478	0.217988	-2.19768	1.8754e-44	1.30596e-42
bta-miR-497	0.023927	-5.38522	3.00351e-44	1.91724e-42
bta-miR-455-3p	0.221102	-2.17721	5.91929e-42	3.48783e-40
bta-miR-195	0.0364389	-4.77838	5.72035e-41	3.12985e-39
bta-miR-196a	0.196454	-2.34774	1.16794e-40	5.96429e-39
bta-miR-543	0.186481	-2.4229	1.45956e-40	6.98765e-39
bta-miR-155	0.28322	-1.82001	1.11254e-32	4.73449e-31
bta-miR-1260b	0.303087	-1.7222	3.21362e-29	1.23081e-27
bta-let-7a-5p	0.320625	-1.64104	2.88982e-28	1.00618e-26
bta-miR-1247-3p	0	-Inf	1.79475e-24	5.49912e-23
bta-miR-495	0.267678	-1.90143	1.94351e-24	5.72588e-23
bta-miR-145	0.258712	-1.95058	2.07008e-24	5.8729e-23
bta-miR-411a	0.384704	-1.37818	2.01572e-20	5.14681e-19
bta-miR-222	0.39844	-1.32756	1.06551e-18	2.47326e-17
bta-miR-409a	0.375747	-1.41217	1.34397e-17	2.85966e-16
bta-miR-7857-3p	0.392685	-1.34856	1.55411e-17	3.21743e-16
bta-miR-127	0.434055	-1.20405	1.50412e-16	3.03198e-15
bta-miR-142-5p	0.0375502	-4.73503	2.24864e-16	4.41655e-15
bta-miR-23b-5p	0.25353	-1.97977	1.16908e-14	2.08259e-13
bta-miR-12034	0.0399599	-4.6453	1.73385e-14	3.01848e-13
bta-miR-2284ab	0.065717	-3.92759	1.97472e-14	3.36141e-13
bta-miR-381	0.31765	-1.65449	3.58015e-14	5.83489e-13
bta-miR-370	0.342792	-1.5446	5.81715e-14	8.92938e-13
bta-miR-369-5p	0.241799	-2.04812	5.82857e-14	8.92938e-13
bta-miR-218	0.4572	-1.1291	6.54126e-14	9.82471e-13
bta-miR-654	0.23289	-2.10228	7.00085e-14	1.03128e-12
bta-miR-432	0.410908	-1.28311	1.63588e-13	2.32053e-12
bta-miR-154b	0.37675	-1.40832	1.68082e-13	2.34092e-12
bta-miR-2443	0.25899	-1.94903	1.2078e-12	1.62311e-11
bta-miR-7859	0.194773	-2.36014	2.60116e-12	3.3771e-11
bta-miR-365-5p	0.452637	-1.14357	3.00881e-12	3.77828e-11
bta-miR-493	0.401268	-1.31736	1.14047e-11	1.38666e-10
bta-miR-1247-5p	0	-Inf	8.16817e-11	9.48003e-10
bta-miR-494	0.363463	-1.46012	2.07216e-10	2.33423e-09
bta-miR-10174-5p	0.366789	-1.44698	2.28736e-10	2.5393e-09
bta-miR-2344	0.28722	-1.79977	3.51754e-10	3.8492e-09
bta-miR-142-3p	0	-Inf	1.26417e-09	1.29114e-08
bta-miR-143	0.385245	-1.37615	2.10312e-09	2.11973e-08
bta-miR-411c-5p	0.337063	-1.56891	4.77926e-09	4.51965e-08
bta-miR-411c-3p	0.41893	-1.25522	9.79396e-09	8.93115e-08
bta-miR-2285bz	0.211051	-2.24434	3.87205e-08	3.33257e-07
bta-miR-485	0.271793	-1.87942	4.12146e-08	3.50782e-07
bta-miR-2285ar	0.154861	-2.69096	5.30061e-08	4.46183e-07
bta-miR-665	0.142103	-2.81499	9.6931e-08	7.89885e-07
bta-let-7a-3p	0.192469	-2.3773	2.7614e-07	2.1584e-06
bta-miR-380-3p	0.481252	-1.05514	4.23906e-07	3.24712e-06
bta-miR-6524	0.310236	-1.68856	8.12758e-07	5.98628e-06
bta-miR-136	0.412116	-1.27888	8.57696e-07	6.25709e-06
bta-miR-26b	0.499335	-1.00192	1.03214e-06	7.45871e-06
bta-miR-375	0.251116	-1.99357	1.67991e-06	1.20263e-05
bta-miR-1	0.398251	-1.32825	5.59411e-06	3.63143e-05
bta-miR-199a-3p	0.460353	-1.11919	1.21184e-05	7.54692e-05
bta-miR-2314	0.106257	-3.23437	1.23731e-05	7.64337e-05
bta-miR-199c	0.419754	-1.25239	1.62967e-05	9.90738e-05
bta-miR-2335	0.23855	-2.06764	5.14646e-05	0.000296405
bta-miR-424-3p	0.45851	-1.12498	6.12768e-05	0.000347689
bta-miR-431	0.383373	-1.38318	6.3268e-05	0.000356348
bta-miR-505	0.486879	-1.03836	0.000154013	0.000830802
bta-miR-9-3p	0.450829	-1.14935	0.00022388	0.0011827
bta-miR-2370-3p	0.231245	-2.11251	0.000391795	0.00197444
bta-miR-369-3p	0.23362	-2.09776	0.000480223	0.00237447
bta-miR-10161-5p	0	-Inf	0.000480474	0.00237447
bta-miR-487b	0.473715	-1.07791	0.000497672	0.00242813
bta-miR-655	0.364064	-1.45774	0.000661499	0.00305246
bta-miR-2285g	0.242661	-2.04299	0.000680098	0.00311949
bta-miR-150	0.165235	-2.5974	0.00122242	0.00538145
bta-miR-380-5p	0.267053	-1.9048	0.00350615	0.0144393
bta-miR-1814c	0.401815	-1.3154	0.00362004	0.0146717
bta-miR-2310	0.401815	-1.3154	0.00362004	0.0146717
bta-miR-12042	0.0873515	-3.51702	0.00385394	0.0155375
bta-miR-2388-5p	0.0446081	-4.48655	0.00406143	0.0162882
bta-miR-6121-3p	0.275252	-1.86117	0.00600963	0.0233674
bta-miR-10225a	0.401643	-1.31601	0.0062312	0.0241066
bta-miR-615	0.217398	-2.20159	0.0062749	0.0241536
bta-miR-2285t	0	-Inf	0.00821547	0.0303473
bta-miR-11993	0.291735	-1.77727	0.0118146	0.0426073
bta-miR-2483-5p	0.414648	-1.27004	0.0118477	0.0426073
bta-miR-2285dc	0.18194	-2.45846	0.0119082	0.0426248
bta-miR-10167-3p	0.261113	-1.93725	0.0139867	0.0491461
bta-miR-217	0.143578	-2.8001	0.0163305	0.0568599
bta-miR-2887	0.35322	-1.50136	0.0170754	0.0590502
bta-miR-2285ak-5p	0.362828	-1.46264	0.0171138	0.0590502
bta-miR-2285cy	0.364428	-1.45629	0.0187308	0.063768
bta-miR-2285am-5p	0.242806	-2.04212	0.0219463	0.0730909
bta-miR-539	0.380751	-1.39308	0.0352145	0.110099
bta-miR-329b	0	-Inf	0.0355848	0.110805
bta-miR-2284w	0.377216	-1.40654	0.0388616	0.119072
bta-miR-10166-5p	0.434329	-1.20314	0.0390934	0.119305
bta-miR-376e	0.458243	-1.12582	0.0414224	0.12443
bta-miR-2408	0.472122	-1.08277	0.0436374	0.129559
bta-miR-223	0.0708048	-3.82001	0.0465113	0.137558
bta-miR-2284t-3p	0	-Inf	0.0473944	0.138756
