# Supplementary material for: Role of MicroRNAs in Protective Effects of Forsythoside A Against Lipopolysaccharide-Induced Inflammation in Bovine Endometrial Stromal Cells
Source: Front Vet Sci. 2021 Feb 24;8:642913. doi: 10.3389/fvets.2021.642913 (PMC7943879; doi:10.3389/fvets.2021.642913)
Supplement: Supplementary Table 5 — Kyoto Encyclopedia of Genes and Genomes (KEGG) enrichment analysis of the differentially expressed miRNA target genes. [file Table_5.XLSX]

## Sheet: Sheet1
Supplementary Table 5. Kyoto Encyclopedia of Genes and Genomes (KEGG) enrichment analysis of the differentially expressed miRNA target genes.
Pathway ID	Pathway	Pvalue	FDR	Gene
bta04010	MAPK signaling pathway	3.52939e-06	0.00112235	ENSBTAG00000044208(DUSP4),ENSBTAG00000030343(FGF23),ENSBTAG00000003966(DUSP3),ENSBTAG00000017462(ATF4),ENSBTAG00000017664(HGF),ENSBTAG00000001014(MAPK7),ENSBTAG00000016532(MAPKAPK3),ENSBTAG00000008319(DUSP9),ENSBTAG00000007164(FGFR3),ENSBTAG00000002211(MAPK8IP3),ENSBTAG00000019525(PPP3CB),ENSBTAG00000008151(MAP3K3),ENSBTAG00000017788(AKT3),ENSBTAG00000000218(MAP2K5),ENSBTAG00000004114(MAP3K11),EN…
bta05418	Fluid shear stress and atherosclerosis	7.85883e-06	0.00124955	ENSBTAG00000006189(ACTG1),ENSBTAG00000016420(CTNNB1),ENSBTAG00000000753(PIAS4),ENSBTAG00000001014(MAPK7),ENSBTAG00000000013(PRKAA1),ENSBTAG00000025644(CALM1),ENSBTAG00000005339(VEGFA),ENSBTAG00000017788(AKT3),ENSBTAG00000000231(BMPR1A),ENSBTAG00000007876(MAPK8),ENSBTAG00000000218(MAP2K5),ENSBTAG00000001842(GSTM3),ENSBTAG00000007773(VCAM1),ENSBTAG00000022927(RAC3),ENSBTAG00000022699(CAV3),ENSBTAG0…
bta04142	Lysosome	8.38262e-05	0.00656	ENSBTAG00000005477(LAPTM5),ENSBTAG00000010740(CLTB),ENSBTAG00000012117(ATP6AP1),ENSBTAG00000012442(CTSB),ENSBTAG00000018784(CTSZ),ENSBTAG00000006241(MAN2B1),ENSBTAG00000000704(GUSB),ENSBTAG00000018889(ATP6V0B),ENSBTAG00000008341(ARSB),ENSBTAG00000016021(GAA),ENSBTAG00000003450(ATP6V1H),ENSBTAG00000000133(CD68),ENSBTAG00000014553(ATP6V0D1),ENSBTAG00000002352(GGA2),ENSBTAG00000007896(NAGPA),ENSBTAG…
bta04144	Endocytosis	8.98982e-05	0.00656	ENSBTAG00000010740(CLTB),ENSBTAG00000010275(WASHC5),ENSBTAG00000016152(DAB2),ENSBTAG00000000021(WASHC3),ENSBTAG00000011505(RABEP1),ENSBTAG00000004916(ARFGAP1),ENSBTAG00000018564(ZFYVE27),ENSBTAG00000018915(FAM21A),ENSBTAG00000038042(CXCR2),ENSBTAG00000015779(PML),ENSBTAG00000013392(PLD2),ENSBTAG00000018959(RAB11A),ENSBTAG00000013793(NEDD4),ENSBTAG00000007164(FGFR3),ENSBTAG00000004643(WASL),ENSBTA…
bta04668	TNF signaling pathway	0.000114962	0.00656	ENSBTAG00000019828(TAB1),ENSBTAG00000017462(ATF4),ENSBTAG00000017788(AKT3),ENSBTAG00000009493(BCL3),ENSBTAG00000003012(TRAF1),ENSBTAG00000007876(MAPK8),ENSBTAG00000007513(PGAM5),ENSBTAG00000007773(VCAM1),ENSBTAG00000016156(MAPK3),ENSBTAG00000001034(IL18R1),ENSBTAG00000037539,ENSBTAG00000020270(NFKB1),ENSBTAG00000001609(MAP2K6),ENSBTAG00000010303(ICAM1),ENSBTAG00000012642(TRADD),ENSBTAG00000001400…
bta05323	Rheumatoid arthritis	0.000123774	0.00656	ENSBTAG00000012451(BOLA-DMB),ENSBTAG00000012117(ATP6AP1),ENSBTAG00000002150(IL17A),ENSBTAG00000007445(CD28),ENSBTAG00000014491(ATP6V1G2),ENSBTAG00000037605(BOLA-DQA1),ENSBTAG00000005339(VEGFA),ENSBTAG00000018889(ATP6V0B),ENSBTAG00000013170(CTLA4),ENSBTAG00000021077(BOLA-DQB),ENSBTAG00000003450(ATP6V1H),ENSBTAG00000014553(ATP6V0D1),ENSBTAG00000010303(ICAM1),ENSBTAG00000005077(CXCL12),ENSBTAG000000…
bta00480	Glutathione metabolism	0.000449297	0.0177323	ENSBTAG00000021960(GPX8),ENSBTAG00000013111(RRM1),ENSBTAG00000007436(GGT6),ENSBTAG00000001842(GSTM3),ENSBTAG00000011024(TXNDC12),ENSBTAG00000015571(GCLC),ENSBTAG00000005989(LAP3),ENSBTAG00000018281(GPX7),ENSBTAG00000013527(PGD),ENSBTAG00000006608(GGT5),ENSBTAG00000010371(CHAC1),ENSBTAG00000010265(MGST3),ENSBTAG00000003548(GSTP1),ENSBTAG00000021208(RRM2B),ENSBTAG00000040298(GSTT1),ENSBTAG000000039…
bta05133	Pertussis	0.000538698	0.0177323	ENSBTAG00000015910(ITGB1),ENSBTAG00000025644(CALM1),ENSBTAG00000007876(MAPK8),ENSBTAG00000004741(IL12B),ENSBTAG00000002357(TICAM2),ENSBTAG00000016156(MAPK3),ENSBTAG00000036009(TRAF6),ENSBTAG00000020270(NFKB1),ENSBTAG00000016085(IRAK1),ENSBTAG00000015032(CD14),ENSBTAG00000007153(C1QA),ENSBTAG00000004709(MAPK9),ENSBTAG00000015053(CFL2),ENSBTAG00000019716(CXCL8),ENSBTAG00000016267(SERPING1),ENSBTAG0…
bta04921	Oxytocin signaling pathway	0.000561802	0.0177323	ENSBTAG00000020921(PRKCB),ENSBTAG00000006189(ACTG1),ENSBTAG00000012667(CAMK2G),ENSBTAG00000001014(MAPK7),ENSBTAG00000000013(PRKAA1),ENSBTAG00000020087(CAMK2A),ENSBTAG00000025644(CALM1),ENSBTAG00000010815(CAMKK2),ENSBTAG00000019525(PPP3CB),ENSBTAG00000011953(PRKACB),ENSBTAG00000018270(NFATC2),ENSBTAG00000012447(PPP1CB),ENSBTAG00000013116(PLCB4),ENSBTAG00000000218(MAP2K5),ENSBTAG00000019210(ADCY2),…
bta04912	GnRH signaling pathway	0.000613382	0.0177323	ENSBTAG00000020921(PRKCB),ENSBTAG00000017462(ATF4),ENSBTAG00000012667(CAMK2G),ENSBTAG00000001014(MAPK7),ENSBTAG00000013392(PLD2),ENSBTAG00000020087(CAMK2A),ENSBTAG00000000438(GNRHR),ENSBTAG00000025644(CALM1),ENSBTAG00000011953(PRKACB),ENSBTAG00000008151(MAP3K3),ENSBTAG00000013116(PLCB4),ENSBTAG00000007876(MAPK8),ENSBTAG00000019210(ADCY2),ENSBTAG00000016156(MAPK3),ENSBTAG00000001609(MAP2K6),ENSBTA…
bta04146	Peroxisome	0.000613382	0.0177323	ENSBTAG00000004344(ACSL1),ENSBTAG00000019708(ACSL6),ENSBTAG00000026429(DECR2),ENSBTAG00000005183(MVK),ENSBTAG00000007510(PXMP2),ENSBTAG00000007184(NUDT7),ENSBTAG00000012519(XDH),ENSBTAG00000018894(PEX11G),ENSBTAG00000023614(NUDT19),ENSBTAG00000010490(PEX5),ENSBTAG00000003885(PEX2),ENSBTAG00000007700(PHYH),ENSBTAG00000020980(CAT),ENSBTAG00000025788(MPV17L2),ENSBTAG00000018321(PAOX),ENSBTAG00000013…
bta04218	Cellular senescence	0.000808003	0.0214121	ENSBTAG00000019574(MAPK12),ENSBTAG00000007783(MYBL2),ENSBTAG00000010619(PPP3R1),ENSBTAG00000004956(CHEK2),ENSBTAG00000012004(TGFB3),ENSBTAG00000011198(PPP1CC),ENSBTAG00000012141(RAD9A),ENSBTAG00000039916(SMAD2),ENSBTAG00000025644(CALM1),ENSBTAG00000011322(HIPK1),ENSBTAG00000013245(ITPR3),ENSBTAG00000002313(ITPR2),ENSBTAG00000010312(MAPK1),ENSBTAG00000019525(PPP3CB),ENSBTAG00000017788(AKT3),ENSBTA…
bta04070	Phosphatidylinositol signaling system	0.000920764	0.0225233	ENSBTAG00000003501(SACM1L),ENSBTAG00000013116(PLCB4),ENSBTAG00000020616(DGKD),ENSBTAG00000007320(PI4KB),ENSBTAG00000033603(IP6K3),ENSBTAG00000011595(IP6K1),ENSBTAG00000002748(PIP4P1),ENSBTAG00000020173(INPP5D),ENSBTAG00000018966(PLCE1),ENSBTAG00000002010(PI4K2A),ENSBTAG00000019465(ITPKC),ENSBTAG00000001061(PRKCA),ENSBTAG00000016557(MTMR2),ENSBTAG00000037726(PLCD1),ENSBTAG00000018033(PIP4K2A),ENSB…
bta05166	HTLV-I infection	0.00099834	0.0226766	ENSBTAG00000012451(BOLA-DMB),ENSBTAG00000017462(ATF4),ENSBTAG00000012330(B2M),ENSBTAG00000008573(ZFP36),ENSBTAG00000003255(CD4),ENSBTAG00000037605(BOLA-DQA1),ENSBTAG00000015710(CD3E),ENSBTAG00000030744(NFYB),ENSBTAG00000019525(PPP3CB),ENSBTAG00000011953(PRKACB),ENSBTAG00000008151(MAP3K3),ENSBTAG00000017788(AKT3),ENSBTAG00000018270(NFATC2),ENSBTAG00000020736(CD40),ENSBTAG00000047418(SLC25A6),ENSBT…
bta05202	Transcriptional misregulation in cancer	0.00108028	0.022902	ENSBTAG00000013271(NCOR1),ENSBTAG00000011059(CDKN2C),ENSBTAG00000023372(MYCN),ENSBTAG00000008966(TSPAN7),ENSBTAG00000020191(FEV),ENSBTAG00000000608(PRCC),ENSBTAG00000015779(PML),ENSBTAG00000004104(RUNX2),ENSBTAG00000011298(EYA1),ENSBTAG00000017755(EWSR1),ENSBTAG00000017016(H3F3C),ENSBTAG00000015981(ETV1),ENSBTAG00000010003(TLX3),ENSBTAG00000031544(DDIT3),ENSBTAG00000011266(ZBTB16),ENSBTAG00000002…
bta04145	Phagosome	0.00145049	0.0252693	ENSBTAG00000012117(ATP6AP1),ENSBTAG00000006189(ACTG1),ENSBTAG00000014491(ATP6V1G2),ENSBTAG00000015910(ITGB1),ENSBTAG00000037605(BOLA-DQA1),ENSBTAG00000046421(SFTPD),ENSBTAG00000013755(ITGB5),ENSBTAG00000003038(TAP2),ENSBTAG00000006536(CL46),ENSBTAG00000032515(PLA2R1),ENSBTAG00000005182(BoLA),ENSBTAG00000032719(TFRC),ENSBTAG00000014238(ATP6V1E1),ENSBTAG00000007705(COLEC12),ENSBTAG00000010620(ATP6V…
bta04657	IL-17 signaling pathway	0.00146369	0.0252693	ENSBTAG00000001014(MAPK7),ENSBTAG00000015059(MMP13),ENSBTAG00000016156(MAPK3),ENSBTAG00000020270(NFKB1),ENSBTAG00000021462(CSF3),ENSBTAG00000012640(S100A8),ENSBTAG00000006505(S100A9),ENSBTAG00000012020(TRAF5),ENSBTAG00000007599(IKBKB),ENSBTAG00000015874(CASP3),ENSBTAG00000006268(IKBKG),ENSBTAG00000015953(IL13),ENSBTAG00000048029(MMP1),ENSBTAG00000019864(MAPK15),ENSBTAG00000033545(EBD),ENSBTAG0000…
bta04137	Mitophagy - animal	0.0015098	0.0252693	ENSBTAG00000017462(ATF4),ENSBTAG00000010428(USP15),ENSBTAG00000006084(PINK1),ENSBTAG00000013956(BCL2L13),ENSBTAG00000007876(MAPK8),ENSBTAG00000012774(RAB7B),ENSBTAG00000007513(PGAM5),ENSBTAG00000012828(TBC1D15),ENSBTAG00000001069(TP53),ENSBTAG00000011224(CITED2),ENSBTAG00000006679(MITF),ENSBTAG00000019845(USP30),ENSBTAG00000011765(GABARAPL1),ENSBTAG00000004551(RHOT2),ENSBTAG00000004709(MAPK9),ENS…
bta05100	Bacterial invasion of epithelial cells	0.0015098	0.0252693	ENSBTAG00000010740(CLTB),ENSBTAG00000006189(ACTG1),ENSBTAG00000016420(CTNNB1),ENSBTAG00000015910(ITGB1),ENSBTAG00000022699(CAV3),ENSBTAG00000004242(ARPC1A),ENSBTAG00000045582(ARPC5),ENSBTAG00000004291(SEPT6),ENSBTAG00000000696(ILK),ENSBTAG00000002350(PIK3R2),ENSBTAG00000013173(SEPT3),ENSBTAG00000008300(FN1),ENSBTAG00000017869(CAV1),ENSBTAG00000006071(CTTN),ENSBTAG00000010386(ARPC2),ENSBTAG0000000…
bta05205	Proteoglycans in cancer	0.00191716	0.0302704	ENSBTAG00000020921(PRKCB),ENSBTAG00000006189(ACTG1),ENSBTAG00000021523(STAT3),ENSBTAG00000012667(CAMK2G),ENSBTAG00000016420(CTNNB1),ENSBTAG00000017664(HGF),ENSBTAG00000023462(RPS6),ENSBTAG00000002006(THBS1),ENSBTAG00000020087(CAMK2A),ENSBTAG00000015910(ITGB1),ENSBTAG00000021343(ARHGEF12),ENSBTAG00000002813(GAB1),ENSBTAG00000005339(VEGFA),ENSBTAG00000002107(FZD1),ENSBTAG00000011953(PRKACB),ENSBTAG…
bta04922	Glucagon signaling pathway	0.00199899	0.0302704	ENSBTAG00000017462(ATF4),ENSBTAG00000015355(PHKA2),ENSBTAG00000012667(CAMK2G),ENSBTAG00000032288(GCK),ENSBTAG00000012697(PGAM1),ENSBTAG00000000013(PRKAA1),ENSBTAG00000020087(CAMK2A),ENSBTAG00000025644(CALM1),ENSBTAG00000016048(CPT1B),ENSBTAG00000019525(PPP3CB),ENSBTAG00000011953(PRKACB),ENSBTAG00000017788(AKT3),ENSBTAG00000013116(PLCB4),ENSBTAG00000019210(ADCY2),ENSBTAG00000002488(LDHC),ENSBTAG00…
bta04114	Oocyte meiosis	0.00259119	0.036777	ENSBTAG00000012667(CAMK2G),ENSBTAG00000000623,ENSBTAG00000020192(PPP2R5C),ENSBTAG00000020087(CAMK2A),ENSBTAG00000025644(CALM1),ENSBTAG00000005664(YWHAE),ENSBTAG00000019525(PPP3CB),ENSBTAG00000011953(PRKACB),ENSBTAG00000012447(PPP1CB),ENSBTAG00000005533(PPP2R5D),ENSBTAG00000019210(ADCY2),ENSBTAG00000016156(MAPK3),ENSBTAG00000017761(SMC1A),ENSBTAG00000020277(PPP2R1B),ENSBTAG00000004077(YWHAG),ENSBT…
bta00640	Propanoate metabolism	0.00265997	0.036777	ENSBTAG00000006320(DBT),ENSBTAG00000015038(HADHA),ENSBTAG00000002488(LDHC),ENSBTAG00000009541(SUCLG2),ENSBTAG00000018694(ACSS3),ENSBTAG00000024240(ACADM),ENSBTAG00000004038(ABAT),ENSBTAG00000010672(PCCA),ENSBTAG00000035247(MCEE),ENSBTAG00000019603(LDHB),ENSBTAG00000015221(PCCB),ENSBTAG00000008683(LDHA),ENSBTAG00000004281(ACSS1),ENSBTAG00000006759(SUCLA2),ENSBTAG00000001908(DLD),ENSBTAG00000013303…
bta05132	Salmonella infection	0.00360439	0.0477581	ENSBTAG00000006189(ACTG1),ENSBTAG00000004643(WASL),ENSBTAG00000012774(RAB7B),ENSBTAG00000007876(MAPK8),ENSBTAG00000016156(MAPK3),ENSBTAG00000020270(NFKB1),ENSBTAG00000015032(CD14),ENSBTAG00000026199(ACTB),ENSBTAG00000015398(TJP1),ENSBTAG00000004242(ARPC1A),ENSBTAG00000011190(FLNA),ENSBTAG00000038889(RILP),ENSBTAG00000016627(WASF1),ENSBTAG00000004709(MAPK9),ENSBTAG00000002646(DYNC1I2),ENSBTAG00000…
bta04728	Dopaminergic synapse	0.00411514	0.0497665	ENSBTAG00000020921(PRKCB),ENSBTAG00000017462(ATF4),ENSBTAG00000012667(CAMK2G),ENSBTAG00000018520(SCN1A),ENSBTAG00000020192(PPP2R5C),ENSBTAG00000020087(CAMK2A),ENSBTAG00000025644(CALM1),ENSBTAG00000016043(GNB3),ENSBTAG00000019525(PPP3CB),ENSBTAG00000011953(PRKACB),ENSBTAG00000017788(AKT3),ENSBTAG00000012447(PPP1CB),ENSBTAG00000013116(PLCB4),ENSBTAG00000007876(MAPK8),ENSBTAG00000005533(PPP2R5D),ENS…
bta04659	Th17 cell differentiation	0.00415259	0.0497665	ENSBTAG00000012451(BOLA-DMB),ENSBTAG00000011481(IL12RB1),ENSBTAG00000019574(MAPK12),ENSBTAG00000019588(BLA-DQB),ENSBTAG00000021523(STAT3),ENSBTAG00000005892(ZAP70),ENSBTAG00000002150(IL17A),ENSBTAG00000003255(CD4),ENSBTAG00000010619(PPP3R1),ENSBTAG00000002929(IRF4),ENSBTAG00000037605(BOLA-DQA1),ENSBTAG00000039916(SMAD2),ENSBTAG00000010312(MAPK1),ENSBTAG00000012700(CD247),ENSBTAG00000015710(CD3E),…
bta05167	Kaposi's sarcoma-associated herpesvirus infection	0.00422546	0.0497665	ENSBTAG00000016420(CTNNB1),ENSBTAG00000019525(PPP3CB),ENSBTAG00000017788(AKT3),ENSBTAG00000017745(IL6ST),ENSBTAG00000016156(MAPK3),ENSBTAG00000020270(NFKB1),ENSBTAG00000001069(TP53),ENSBTAG00000005182(BoLA),ENSBTAG00000010303(ICAM1),ENSBTAG00000001400(AKT2),ENSBTAG00000013118(CD86),ENSBTAG00000008122(GNG5),ENSBTAG00000034883(CCR4),ENSBTAG00000008409(MYC),ENSBTAG00000004211(TNFRSF1A),ENSBTAG000000…
